# Supplementary material for: Culturable Bacterial Endophytes From Sedimentary Humic Acid-Treated Plants
Source: Front Plant Sci. 2020 Jun 19;11:837. doi: 10.3389/fpls.2020.00837 (PMC7316998; doi:10.3389/fpls.2020.00837)
Supplement: TABLE S1 — Identification and PGP characterization of endophytes extracted from SHA pre-treated cucumber plants. The identification used as reference databases the BLASTn and RDP Seq-Match assignment of 16S rRNA sequences. [file Table_1.XLSX]

## Sheet: Table S1
Table S1. Identification and PGP characterization of endophytes extracted from SHA-treated cucumber plants. The identification used as reference databases the BLASTn and RDP Seq-Match assignment of 16S rRNA sequences.
Isolate code	Phylum	Class	Order	Family	BLASTn assignment	% Identity	Accession number	RDP Seq-Match assignment	Growth regulators traits						Nutrient acquisition traits
									IAA production (ng/mL)	cZ (pmol/mL)	cZR (pmol/mL)	iP (pmol/mL)	iPR (pmol/mL)	Total CKs balance (pmol/mL)	7 days inorganic phosphate solubilization (IPS)	14 days inorganic phosphate solubilization (IPS)	7 days siderophores production (MCI)	N fixation/scavenge in 21 days
CL002.a	Firmicutes	Bacilli	Bacillales	Bacillaceae	Bacillus subtilis	99	KR967391.1	Bacillus subtilis	10.65	0.160	-0.013	23.804	-12.523	11.428	-	-	-	+
CL002.b	Proteobacteria	Gammaproteobacteria	Pseudomonadales	Pseudomonadaceae	Pseudomonas sp.	99.58	JX174240.1	Pseudomonas putida	20.97	0.175	0.174	-2.822	-8.755	-11.228	+	+	+	+
CL002.c	Proteobacteria	Alphaproteobacteria	Rhodobacterales	Rhodobacteracerae	Uncultured Paracoccus	88	KC403988.1	Paracoccus marcusii							-	-	-	+
CL003.a	Actinobacteria	Actinobacteria	Actinomycetales	Micrococcacaeae	Arthrobacter aurescens	98.76	X83405.2	Arthrobacter sp	37.12	0.314	0.738	0.333	-7.326	-5.941	-	+	-	+
CL003.b	Actinobacteria	Actinobacteria	Actinomycetales	Micrococcacaeae	Arthrobacter aurescens	98.76	X83405.2	Arthrobacter sp	43.77	0.431	0.872	1.179	-4.631	-2.149	-	-	-	+
CL004.b	Actinobacteria	Actinobacteria	Actinomycetales	Microbacteriaceae	Microbacterium hydrocarbonoxydans	99	AM489631	Microbacterium sp.							-	-	-	-
CL005.a	Actinobacteria	Actinobacteria	Actinomycetales	Micrococcacaeae	Arthrobacter aurescens	98.76	X83405.2	Arthrobacter sp	39.17	0.371	0.675	0.511	-6.277	-4.721	-	+	-	+
CL006.a	Proteobacteria	Alphaproteobacteria	Rhodobacterales	Rhodobacteracerae	Paracoccus marcusii	99	MH753647.1	Paracoccus sp.							-	-	-	-
CL006.b	Actinobacteria	Actinobacteria	Actinomycetales	Micrococcacaeae	Arthrobacter aurescens	98.76	X83405.2	Arthrobacter sp	39.17	0.379	0.900	0.643	-6.366	-4.445	-	-	-	+
CL009.a	Firmicutes	Bacilli	Bacillales	Bacillaceae	Bacillus paralicheniformis	99	AF426469	Bacillus licheniformis							-	-	-	+
CL016.b	Actinobacteria	Actinobacteria	Actinomycetales	Microbacteriaceae	Microbacterium paraoxydans	99.17	FN433040.1	Microbacterium sp.	254.39	0.189	0.327	0.693	1.908	3.117	+	+	-	-
CL017.b	Proteobacteria	Gammaproteobacteria	Pseudomonadales	Pseudomonadaceae	Pseudomonas putida	99	HQ166061.1	Pseudomonas putida	17.52	0.314	0.250	0.141	-6.679	-5.974	+	+	+	+
CL018.a	Actinobacteria	Actinobacteria	Actinomycetales	Micrococcacaeae	Arthrobacter aurescens	98.76	X83405.2	Arthrobacter sp	40.02	0.309	0.737	0.244	-4.652	-3.361	-	+	-	+
CL028.b	Actinobacteria	Actinobacteria	Actinomycetales	Microbacteriaceae	Microbacterium oxydans	99	JN644529.1	Microbacterium sp.	77.87	1.650	0.113	13.083	-8.897	5.949	-	-	-	-
CL029.a	Proteobacteria	Gammaproteobacteria	Xanthomonadales	Xamthomonadaceae	Stenotrophomonas maltophilia	99	NR_041577.1	Stenotrophomonas maltophilia	8.62	2.319	0.000	66.464	-20.147	48.636	-	-	+	-
CL029.b	Proteobacteria	Gammaproteobacteria	Xanthomonadales	Xamthomonadaceae	Stenotrophomonas maltophilia	99	NR_041577.1	Stenotrophomonas maltophilia	10.97	2.548	0.000	60.926	-16.032	47.442	-	-	+	+
CL030.b	Firmicutes	Bacilli	Bacillales	Bacillaceae	Bacillus licheniformis	99.72	MK648261.1	Bacillus licheniformis	3.20	0.194	0.000	23.391	-19.238	4.347	-	-	-	+
CL032.a	Proteobacteria	Gammaproteobacteria	Xanthomonadales	Xamthomonadaceae	Stenotrophomonas maltophilia	99	NR_041577.1	Stenotrophomonas maltophilia	12.78	2.849	0.000	73.512	-19.376	56.986	-	-	+	-
CL033.a	Proteobacteria	Gammaproteobacteria	Xanthomonadales	Xamthomonadaceae	Stenotrophomonas maltophilia	99	NR_041577.1	Stenotrophomonas maltophilia	9.05	2.694	0.000	72.838	-19.851	55.681	-	-	+	-
CL034.a1	Firmicutes	Bacilli	Bacillales	Staphylococcaceae	Staphylococcus epidermidis	99.18	FJ481960.1	Staphylococcus epidermidis							-	-	-	-
CL034.a2	Firmicutes	Bacilli	Bacillales	Staphylococcaceae	Staphylococcus warneri	99.44	KU921088.1	Staphylococcus pasteuri	24.76	0.102	0.000	16.076	-14.176	2.001	-	-	-	-
CL035.a	Actinobacteria	Actinobacteria	Actinomycetales	Microbacteriaceae	Microbacterium paraoxydans	99.17	FN433040.1	Microbacterium sp.							-	-	-	-
CL118.a	Firmicutes	Bacilli	Bacillales	Paenibacillaceae	Paenibacillus polymyxa	99.58	KT783525.0	Paenibacillus polymyxa	19.85	0.186	0.000	24.579	-21.326	3.438	-	-	-	+
CL118.b	Proteobacteria	Gammaproteobacteria	Xanthomonadales	Xamthomonadaceae	Stenotrophomonas maltophilia	99	NR_041577.1	Stenotrophomonas maltophilia	10.35	2.224	0.000	77.644	-20.795	59.073	-	-	+	-
CL119.a	Proteobacteria	Alphaproteobacteria	Sphingomonadales	Sphingomonadaceae	Sphingomonas pseudosanguinis	98.29	KP216807.1	Sphingomonas sp.	116.61	0.727	0.190	17.250	0.211	18.378	-	-	-	+
CL119.b	Proteobacteria	Gammaproteobacteria	Xanthomonadales	Xamthomonadaceae	Stenotrophomonas maltophilia	99	NR_041577.1	Stenotrophomonas maltophilia	10.55	3.127	0.000	76.816	-20.212	59.731	-	-	+	+
CL120.a	Proteobacteria	Gammaproteobacteria	Xanthomonadales	Xamthomonadaceae	Stenotrophomonas maltophilia	99	NR_041577.1	Stenotrophomonas maltophilia	9.92	2.885	0.000	74.668	-20.122	57.431	-	-	+	+
CL120.b1	Proteobacteria	Alphaproteobacteria	Sphingomonadales	Sphingomonadaceae	Sphingomonas sp.	98.89	JX174240.1	Sphingomonas sp.	130.86	2.396	0.327	25.110	2.097	29.930	-	-	-	+
CL120.b2	Proteobacteria	Gammaproteobacteria	Xanthomonadales	Xamthomonadaceae	Stenotrophomonas maltophilia	99	NR_041577.1	Stenotrophomonas maltophilia	12.10	3.096	-0.041	71.723	-19.043	55.735	-	-	+	+
CL120.c	Proteobacteria	Alphaproteobacteria	Rhizobiales	Methilobacteriaceae	Methylobacterium sp.	97.3	MG770728.1	Uncultured Methylobacterium sp.
CL120.d	Actinobacteria	Actinobacteria	Actinomycetales	Microbacteriaceae	Microbacterium schleiferi	99	AM489631	Microbacterium sp.							-	-	-	-
CL122.a	Firmicutes	Bacilli	Bacillales	Paenibacillaceae	Paenibacillus polymyxa	99.58	KT783525.1	Paenibacillus polymyxa							-	-	-	+
CL135.a	Firmicutes	Bacilli	Bacillales	Paenibacillaceae	Paenibacillus xylanexedens	99.58	MG575993.1	Paenibacillus amylolyticus							-	+	-	+
CL135.b	Proteobacteria	Alphaproteobacteria	Rhizobiales	Methilobacteriaceae	Methylobacterium sp.	97.3	MG770728.1	Uncultured Methylobacterium sp.							-	-	-	+
CL139.a	Firmicutes	Bacilli	Bacillales	Paenibacillaceae	Brevibacillus brevis	99	KM191288.1	Brevibacillus centrosporus							-	-	-	-
CL236.a	Firmicutes	Bacilli	Bacillales	Staphylococcaceae	Staphylococcus epidermidis	99	FJ481960.1	Staphylococcus epidermidis	30.39	2.877	0.000	64.557	-17.251	50.184	-	-	+	-
CL236.b	-	-	-	-	Unknown bacterium	-	-	Unknown bacterium	9.58	2.477	0.000	58.228	-15.696	45.010	-	-	+	-
CL236.c	Actinobacteria	Actinobacteria	Actinomycetales	Microbacteriaceae	Microbacterium sp.	97.8	KX989138,1	Microbacterium sp.	62.56	0.037	0.000	-0.201	-15.636	-15.800	+	+	-	+
CL238.a1	Proteobacteria	Gammaproteobacteria	Xanthomonadales	Xamthomonadaceae	Stenotrophomonas maltophilia	99	NR_041577.1	Stenotrophomonas maltophilia	10.03	2.538	0.000	74.077	-20.395	56.221	-	-	+	+
CL238.a2	Proteobacteria	Gammaproteobacteria	Xanthomonadales	Xamthomonadaceae	Stenotrophomonas maltophilia	99	NR_041577.1	Stenotrophomonas maltophilia	10.03	2.069	0.000	67.320	-20.567	48.822	-	-	+	-
CL240.a	Firmicutes	Bacilli	Bacillales	Bacillaceae	Bacillus velezensis	99.17	MH734811.1	Bacillus subtilis	6.24	0.128	-0.012	16.899	-11.986	5.028	-	-	-	+
CL240.b	Firmicutes	Bacilli	Bacillales	Bacillaceae	Bacillus halotolerans	99.17	MH734811.1	Bacillus subtilis	3.81	0.103	0.067	15.739	-6.900	9.009	-	-	-	+
CL240.c	Proteobacteria	Gammaproteobacteria	Xanthomonadales	Xamthomonadaceae	Stenotrophomonas maltophilia	99	NR_041577.1	Stenotrophomonas maltophilia	12.67	2.215	0.000	73.977	-20.833	55.358	-	-	-	+
CL240.d	Firmicutes	Bacilli	Bacillales	Bacillaceae	Bacillus velezensis	99	MF443874.1	Bacillus subtilis	4.69	0.180	0.000	24.111	-19.592	4.699	-	-	-	+
CL251.a	Actinobacteria	Actinobacteria	Actinomycetales	Microbacteriaceae	Microbacterium hydrocarbonoxydans	99	AM489631	Microbacterium sp.	54.47	0.050	0.000	-0.117	-19.830	-19.897	+	+	-	-
CL251.b	Proteobacteria	Gammaproteobacteria	Xanthomonadales	Xamthomonadaceae	Stenotrophomonas maltophilia	99	NR_041577.1	Stenotrophomonas maltophilia	14.48	2.662	0.000	71.568	-19.431	54.799	-	-	+	+
CL263.a	Proteobacteria	Gammaproteobacteria	Xanthomonadales	Xamthomonadaceae	Stenotrophomonas maltophilia	99	NR_041577.1	Stenotrophomonas maltophilia							-	-	-	-
CL264.a	Proteobacteria	Gammaproteobacteria	Xanthomonadales	Xamthomonadaceae	Stenotrophomonas maltophilia	99	NR_041577.1	Stenotrophomonas maltophilia	28.81	0.040	0.000	-0.146	-19.866	-19.972	-	-	+	-
CL264.b	Actinobacteria	Actinobacteria	Actinomycetales	Microbacteriaceae	Microbacterium paraoxydans	99.17	FN433040.1	Microbacterium sp.	9.54	3.956	0.000	92.361	-23.543	72.775	+	+	-	+
CR081.a	Proteobacteria	Gammaproteobacteria	Pseudomonadales	Pseudomonadaceae	Pseudomonas oryzihabitans	99	KX390639.1	Pseudomonas sp.							-	-	-	+
CR212.a	Firmicutes	Bacilli	Bacillales	Bacillaceae	Bacillus safensis	99.31	HF570094.1	Bacillus pumilus	15.24	0.275	-0.013	23.910	-15.050	9.122	-	-	-	+
CR226.a	Firmicutes	Bacilli	Bacillales	Bacillaceae	Bacillus subtilis	99	KR967391.1	Bacillus subtilis	7.67	0.203	-0.058	23.423	-16.413	7.155	-	-	-	+
CR313.b	Actinobacteria	Actinobacteria	Actinomycetales	Microbacteriaceae	Uncultured Microbacterium	99	JQ622214.1	Microbacterium testaceum	165.01	0.029	0.000	-0.199	-20.041	-20.211	-	-	-	-
CR314.b	Firmicutes	Bacilli	Bacillales	Bacillaceae	Bacillus paralicheniformis	99	AF426469	Bacillus licheniformis	1.00	0.434	0.000	47.267	-32.998	14.702	-	-	-	+
CR315.b	Firmicutes	Bacilli	Bacillales	Paenibacillaceae	Brevibacillus brevis	99	KM191288.1	Brevibacillus centrosporus	185.11	0.197	0.000	28.910	-31.419	-2.312	-	-	-	-
CR329.a	Firmicutes	Bacilli	Bacillales	Paenibacillaceae	Paenibacillus xylanexedens	99.58	MG575993.2	Staphylococcus epidermidis	30.81	0.133	-0.028	24.356	-19.435	5.027	-	+	-	+
CT041.a	Actinobacteria	Actinobacteria	Actinomycetales	Microbacteriaceae	Uncultured Microbacterium	99	JQ622214.1	Microbacterium testaceum	20.24	0.075	0.013	0.765	-29.547	-28.694	+	+	-	+
CT042.a	Bacteroidetes	Flavobacteria	Flavobacteriales	Cytophagaceae	Dyadobacter fermentans	93	AM262027	Dyadobacter fermentans							-	-	-	+
CT043.a	Firmicutes	Bacilli	Bacillales	Staphylococcaceae	Staphylococcus warneri	99.44	KU921088.1	Staphylococcus pasteuri	15.91	0.093	0.000	15.504	-14.411	1.185	-	-	-	-
CT157.a	Proteobacteria	Gammaproteobacteria	Pseudomonadales	Pseudomonadaceae	Pseudomonas oryzihabitans	99	KX390639.1	Pseudomonas sp.	17.94	0.019	0.005	12.731	-10.635	2.119	+	+	-	+
CT158.a	Proteobacteria	Gammaproteobacteria	Pseudomonadales	Pseudomonadaceae	Pseudomonas oryzihabitans	99	KX390639.1	Pseudomonas sp.	13.92	0.060	0.009	10.803	-10.693	0.178	+	+	+	+
CT158.b	Proteobacteria	Alphaproteobacteria	Sphingomonadales	Sphingomonadaceae	Sphingomonas sp.	98.89	JX174240.1	Sphingomonas sp.	89.99	0.552	0.222	20.949	-2.235	19.489	-	-	-	+
CT158.c	Proteobacteria	Gammaproteobacteria	Pseudomonadales	Pseudomonadaceae	Pseudomonas oryzihabitans	99	KX390639.1	Pseudomonas sp.	13.38	0.045	0.044	14.813	-12.153	2.749	+	+	+	+
CT159.a	Proteobacteria	Gammaproteobacteria	Pseudomonadales	Pseudomonadaceae	Pseudomonas oryzihabitans	99	KX390639.1	Pseudomonas sp.							+	+	-	+
CT159.a2	Firmicutes	Bacilli	Bacillales	Bacillaceae	Bacillus sp.	99.72	MK648261.1	Bacillus licheniformis	7.84	0.117	0.000	15.860	-13.115	2.862	-	-	-	+
CT159.b	Firmicutes	Bacilli	Bacillales	Bacillaceae	Bacillus halotolerans	99	KX390639.1	Pseudomonas sp.	18.77	0.092	0.003	12.260	-10.712	1.644	+	+	-	+
CT187.a	Firmicutes	Bacilli	Bacillales	Staphylococcaceae	Staphylococcus epidermidis	99	FJ481960.1	Staphylococcus epidermidis							+	+	-	-
CT275.a	Proteobacteria	Gammaproteobacteria	Pseudomonadales	Pseudomonadaceae	Pseudomonas oryzihabitans	99	KX390639.1	Pseudomonas sp.	14.12	0.092	-0.008	14.771	-14.304	0.552	+	+	+	+
CT275.b	Actinobacteria	Actinobacteria	Actinomycetales	Micrococcacaeae	Arthrobacter aurescens	98.76	X83405.2	Arthrobacter sp	38.75	0.325	0.721	0.603	-4.432	-2.783	-	-	-	+
CT276.b	Proteobacteria	Gammaproteobacteria	Pseudomonadales	Pseudomonadaceae	Pseudomonas oryzihabitans	99	KX390639.1	Pseudomonas sp.	15.72	0.084	-0.030	12.552	-11.751	0.855	+	+	+	+
CT277.a	Proteobacteria	Gammaproteobacteria	Xanthomonadales	Xamthomonadaceae	Stenotrophomonas maltophilia	99	NR_041577.1	Stenotrophomonas maltophilia	10.60	3.023	0.000	70.401	-19.208	54.217	-	-	+	+
CT289.a	Actinobacteria	Actinobacteria	Actinomycetales	Micrococcacaeae	Arthrobacter aurescens	98.76	X83405.2	Arthrobacter sp	42.47	0.301	0.843	0.796	-4.035	-2.096	-	+	-	+
