# Supplementary material for: Culturable Bacterial Endophytes From Sedimentary Humic Acid-Treated Plants
Source: Front Plant Sci. 2020 Jun 19;11:837. doi: 10.3389/fpls.2020.00837 (PMC7316998; doi:10.3389/fpls.2020.00837)
Supplement: TABLE S2 — Inorganic phosphate solubilization (IPS) ratios for those isolates able to solubilize the inorganic phosphate after 7 or 14 days after incubation. [file Table_2.XLSX]

## Sheet: IPS_ratio_table
Table S2. Inorganic phosphate solubilization (IPS) ratios for those isolates able to solubilize the inorganic phosphate after seven or fourteen days after incubation.
	Isolate code	IPS at 7 days	IPS at 14 days	BLASTn assignment
	CT157.a	2.02	2.46	Pseudomonas oryzihabitans
	CT276.b	1.98	2.37	Pseudomonas oryzihabitans
	CT159.a	1.87	2.30	Pseudomonas orzyhabitans
	CT158.a	1.87	2.19	Pseudomonas oryzihabitans
	CT158.c	1.79	2.13	Pseudomonas orzyhabitans
	CT159.b	1.67	2.11	Pseudomonas oryzihabitans
	CT275.a	1.83	2.11	Pseudomonas oryzihabitans
	CL017.b	1.64	1.82	Pseudomonas putida
	CL002.b	1.72	1.78	Pseudomonas sp.
	CL251.a	1.39	1.41	Unknown
	CL236.c	1.23	1.23	Microbacterium testaceum
	CL264.b	1.17	1.22	Microbacterium paraoxydans
	CL005.a	-	1.17	Arthrobacter aurescens
	CL135.a	-	1.17	Paenibacillus xylanexedens
	CL003.a	-	1.12	Arthrobacter aurescens
	CT289.a	-	1.11	Arthrobacter aurescens
	CR329.a	-	1.10	Paenibacillus xylanexedens
	CT041.a	1.10	1.10	Uncultured Microbacterium
	CL018.a	-	1.07	Arthrobacter aurescens
	CL016.b	1.00	1.00	Microbacterium testaceum
	CT187.a	1.00	1.00	Staphylococcus epidermidis

## Sheet: MCI_ratio_table
							Table S3. Metalic chelation index (MCI) ratios for those isolates producing siderophores after seven days of incubation.
								Isolate code	MCI	BLASTn assignment
					CL002.b	+
					CL017.b	+		CT158.c	2.58	Pseudomonas orzyhabitans
					CL029.a	+		CL002.b	2.41	Pseudomonas sp.
					CL029.b	+		CT275.a	2.32	Pseudomonas oryzihabitans
					CL032.a	+		CT158.a	2.14	Pseudomonas oryzihabitans
					CL033.a	+		CT276.b	2.07	Pseudomonas oryzihabitans
					CL118.b	+		CL017.b	1.86	Pseudomonas putida
					CL119.b	+		CL032.a	1.60	Stenotrophomonas maltophilia
					CL120.a	+		CL033.a	1.56	Stenotrophomonas maltophilia
					CL120.b2	+		CL120.b2	1.47	Stenotrophomonas maltophilia
					CL236.a	+		CL251.b	1.47	Stenotrophomonas maltophilia
					CL236.b	+		CL120.a	1.43	Stenotrophomonas maltophilia
					CL238.a1	+		CL238.a2	1.43	Stenotrophomonas maltophilia
					CL238.a2	+		CT277.a	1.43	Stenotrophomonas maltophilia
					CL251.b	+		CL118.b	1.37	Stenotrophomonas maltophilia
					CL264.a	+		CL236.a	1.36	Staphylococcus epidermidis
					CT158.a	+		CL029.a	1.32	Stenotrophomonas maltophilia
					CT158.c	+		CL236.b	1.32	Unknown
					CT275.a	+		CL238.a1	1.32	Stenotrophomonas maltophilia
					CT276.b	+		CL119.b	1.24	Stenotrophomonas maltophilia
					CT277.a	+		CL264.a	1.24	Stenotrophomonas maltophilia
								CL029.b	1.22	Stenotrophomonas maltophilia
