# Supplementary material for: Culturable Bacterial Endophytes From Sedimentary Humic Acid-Treated Plants
Source: Front Plant Sci. 2020 Jun 19;11:837. doi: 10.3389/fpls.2020.00837 (PMC7316998; doi:10.3389/fpls.2020.00837)
Supplement: FILE S1 — 16S partial sequences of the isolates. [file Data_Sheet_1.FASTA]

>Seq1 [organism=Bacillus paralicheniformis] [isolate=CL009a] from cucumber inner tissues, 16S ribosomal RNA gene partial sequence.
CAACCAACGTGAGTGCTAGTGTTAGAGGGTTTCCGCCCTTTAGTGCTGCAGCAAACGCATTAAGCACTCCGCCTGGGGAG
TACGGTCGCAAGACTGAAACTCAAAGGAATTGACGGGGGCCCGCACAAGCGGTGGAGCATGTGGTTTAATTCGAAGCAAC
GCGAAGAACCTTACCAGGTCTTGACATCCTCTGACAACCCTAGAGATAGGGCTTCCCCTTCGGGGGCAGAGTGACAGGTG
GTGCATGGTTGTCGTCAGCTCGTGTCGTGAGATGTTGGGTTAAGTCCCGCAACGAGCGCAACCCTTGATCTTAGTTGCCA
GCATTCAGTTGGGCACTCTAAGGTGACTGCCGGTGACAAACCGGAGGAAGGTGGGGATGACGTCAAATCATCATGCCCCT
TATGACCTGGGCTACACACGTGCTACAATGGGCAGAACAAAGGGCAGCGAAGCCGCGAGGCTAAGCCAATCCCACAAATC
TGTTCTCAGTTCGGATCGCAGTCTGCAACTCGACTGCGTGAAGCTGGAATCGCTAGTAATCGCGGATCAGCATGCCGCGG
TGAATACGTTCCCGGGCCTTGTACACACCGCCCGTCACACCACGAGAGTTTGTAACACCCGAAGTCGGTGAGGTAACCTT
TTGGAGCCAGCCGCCGAAGGTGGGACAGATGATTGGGGTGAAGTCGTAACAAGGTAGCCGTATCGGAAGGTGCGGCTGAC
TCCAACCTTCCTTAACCCCCCCTAAAGATGAGTGCAAATGTTTAGAGGGTTTCGCCCTTGTGAGTGCTGCGCAAACGCAT
TAACACTCCGCCTGGGGGAGTAGGTCCAAGACTGAAACTCAAAGAATTGACGGGGCCCGCACAGCGGTGGACATGTGGTT
ATTCGAACACCCGAAACCTTACAGTTTGACTCTCTGACACCTAGAGATAGGGCTCCCTTCGGGGGCGATGACAGGTGTGC
ATGATGTCGTCAGCTCGTGTCGTGACATGATGGATAATCCCGCACGAGCGCACTTGATTCTTATTTGCCGCATTCGTTGG
GACTCTAAGGGAATGCGGTGCAGACCGAGAGGTGGGAATAACCTCACCGTCATGCTATGAACTTGGGCTACACAGGCTCA
ATGGGCAGGACCAGACCAACGCGAAGCTAGCCAATTCAAAAAGCGTA


>Seq3 [organism=Microbacterium paraoxydans] [isolate=CL264b] from cucumber inner tissues, 16S ribosomal RNA gene partial sequence.
GGAAGCTCGCGGGACTAGTTGTGGGGACCATTCCACGGTTTCCGTGACGCAGCTAACGCATTAAGTTCCCCGCCTGGGGA
GTACGGCCGCAAGGCTAAAACTCAAAGGAATTGACGGGGACCCGCACAAGCGGCGGAGCATGCGGATTAATTCGATGCAA
CGCGAAGAACCTTACCAAGGCTTGACATATACGAGAACGGGCCAGAAATGGTCAACTCTTTGGACACTCGTAAACAGGTG
GTGCATGGTTGTCGTCAGCTCGTGTCGTGAGATGTTGGGTTAAGTCCCGCAACGAGCGCAACCCTCGTTCTATGTTGCCA
GCACGTAATGGTGGGAACTCATGGGATACTGCCGGGGTCAACTCGGAGGAAGGTGGGGATGACGTCAAATCATCATGCCC
CTTATGTCTTGGGCTTCACGCATGCTACAATGGCCGGTACAAAGGGCTGCAATACCGTGAGGTGGAGCGAATCCCAAAAA
GCCGGTCCCAGTTCGGATTGAGGTCTGCAACTCGACCTCATGAAGTCGGAGTCGCTAGTAATCGCAGATCAGCAACGCTG
CGGTGAATACGTTCCCGGGTCTTGTACACACCGCCCGTCAAGTCATGAAAGTCGGTAACACCTGAAGCCGGTGGCCCAAC
CCTTGTGGAGGGAGCCGTCGAAGGTGGGATCGGTAATTAGGACTAAGTCGTAACAAGGTAGCCGTACCGGAAGGTGCGGC
TGGTCCACCCTCCTTAA


>Seq5 [organism=Bacillus paralicheniformis] [isolate=CR314b] from cucumber inner tissues, 16S ribosomal RNA gene partial sequence.
GCACTACGCGTGTGCTAGTGTTAGAGGGTTTCCGCCCTTTAGTGCTGCAGCAAACGCATTAAGCACTCCGCCTGGGGAGT
ACGGTCGCAAGACTGAAACTCAAAGGAATTGACGGGGGCCCGCACAAGCGGTGGAGCATGTGGTTTAATTCGAAGCAACG
CGAAGAACCTTACCAGGTCTTGACATCCTCTGACAACCCTAGAGATAGGGCTTCCCCTTCGGGGGCAGAGTGACAGGTGG
TGCATGGTTGTCGTCAGCTCGTGTCGTGAGATGTTGGGTTAAGTCCCGCAACGAGCGCAACCCTTGATCTTAGTTGCCAG
CATTCAGTTGGGCACTCTAAGGTGACTGCCGGTGACAAACCGGAGGAAGGTGGGGATGACGTCAAATCATCATGCCCCTT
ATGACCTGGGCTACACACGTGCTACAATGGGCAGAACAAAGGGCAGCGAAGCCGCGAGGCTAAGCCAATCCCACAAATCT
GTTCTCAGTTCGGATCGCAGTCTGCAACTCGACTGCGTGAAGCTGGAATCGCTAGTAATCGCGGATCAGCATGCCGCGGT
GAATACGTTCCCGGGCCTTGTACACACCGCCCGTCACACCACGAGAGTTTGTAACACCCGAAGTCGGTGAGGTAACCTTT
TGGAGCCAGCCGCCGAAGGTGGGACAGATGATTGGGGTGAAGTCGTAACAAGGTAGCCGTATCGGAAGGTGCGGCTGGCT
CCCCCCTCCTTAAAGGTCCCCCCAATTAATGAGTGCTAAATGTTCAAGGGTTTCCCCCCTCTAGGGCTGCAGCAACGCAT
TAACACTCTCCTGGGGAGTAGGGCGCCAGACTGAAACTCGAGGAATTGACGGGGGCCGCACAGCGTGGACAAGTGGTTTA
TTCAAGCACGCGCAGAACCTTACAGTCTTGACTCTCTGACCACCCTAGAGATAGAGCTTCCCTTCGGGGCGATGACAGTG
CGCATGGCTGTCTCACTCTGTCCTGACATGTAGGTAGTCCCGCACGAGCGCCACCTTGATCTATTGCAGCATCACTTTGG
GAATCCTACGGTGACTGGCGGTGACAAACGAGGAAGTGGGAGACTCAATCGTCTGCCTTATGACTGGCTTACACGTCTAC
ATGCAACTGTACGTAACCGTAGCTAGCCATCCAAAAACGGT

>Seq6 [organism=Dyadobacter fermentans] [isolate=CT042a] from cucumber inner tissues, 16S ribosomal RNA gene partial sequence.
GGGAACCAGTGGTGCATCGGTGCGTCGTGTGCTCTCTGACCGACTTATGGAAACAGTTAGGTCCTCCGACTGGGGAGTAC
TGCGGCAGGAGCGCCACCTTAAGGAATTGACGGGGGTCCGCGGAGCGGTGGAGCATGTGGTTTAATTCGATGATACCCGA
GGAACCTTACCTGGGCTAGATCACAGAGGAATTATGCAGAAATGTGTAAGCTAGCAATAGTCTCTGTGAAGGTGCTGCAT
GGCTGTCCTCAGCTCCTGTCGTGAAATGTTGGGTTAAGTCCCGCATCAAGCGCAACCCCTATGGTTAGTTGCAACCACGT
ATTGGTGGGGACTCTAGCCTTACTGCCTGTGCAAACGGAGAGGAAGGAGGGGACGACCTCCAGTCATCATGGCCCTTACG
TCCAGGGCAACACACTGGCTACAATGGGCGGTACAAAGGGTTGCTACTGCTCGATGTGATGCCAATCCCAAAAAGCCGTT
CTCAGTTCGGATTGGAGTCTGCAACTCGACTCTATGAAGCTGGAATCGCTAGTAATCGCGTATCAGCTATGACGCGGTGA
ATACGTTCCCGGACCTTGTACACACCGCCCGTCAAGCCATGGGAGTCGGGGAGACCTGAAGCGGTAGGTTAAAGACACCG
TTAGGGTAAAATCGGCGACTGGGGCTAAGTCGTAACAAGGTAGCCGTACCGGAAGGTGCGGCTGGTCCACCTCCATCTAC
CAGGCAGGGTATCCCGCATTTCATTTTCAGGGGCGCGGGCACGCACTCACCTATACCCGTGATGTGGTGGCGCTCCGTAT
CCGCATCCACCAACGGGTTCGCCTGCGAGAGTTTTATCGACGAGCTTGCACATCTGGCCGGCGCGGACCCGCTTGCGTTC
CGGCGCGCACATTTACCCAATGCCCGCTACCAGGCATTGATCGACCGGATGGCTGGAGTTGACCGGGTTGGACTCCCGTA
ACCTAAAACAGCGGGCTGGGGGCCACGGCATTACCGAGTGATTTAACCGGGCATTTAGCGGACACGCCGTAAAGTGTCCT
CGTCCTATGGCGGATCTGTAAGTCAGAATGGAGAATGGATTGCTTACTGGACTTGCTGGACTGGGATTTACTCTCCTGAA

>Seq7 [organism=Methylobacterium sp.] [isolate=CL135b] from cucumber inner tissues, 16S ribosomal RNA gene partial sequence.
GGATTCCGGCCGTAACGATGATGCCAGCTGTTGGGGTGCTTGCACCGCAGTAGCGCAGCTAACGCTTTGAGCATTCCGCC
TGGGGAGTACGGTCGCAAGATTAAAACTCAAAGGAATTGACGGGGGCCCGCACAAGCGGTGGAGCATGTGGTTTAATTCG
AAGCAACGCGCAGAACCTTACCATCCTTTGACATGGCGTGTTACCCAGAGAGATTTGGGGTCCACTTCGGTGGCGCGCAC
ACAGGTGCTGCATGGCTGTCGTCAGCTCGTGTCGTGAGATGTTGGGTTAAGTCCCGCAACGAGCGCAACCCACGTCCTTA
GTTGCCATCATTCAGTTGGGCACTCTAGGGAGACTGCCGGTGATAAGCCGCGAGGAAGGTGTGGATGACGTCAAGTCCTC
ATGGCCCTTACGGGATGGGCTACACACGTGCTACAATGGCGGTGACAGTGGGACGCGAAGGAGCGATCTGGAGCAAATCC
CCAAAAGCCGTCTCAGTTCGGATTGCACTCTGCAACTCGAGTGCATGAAGGCGGAATCGCTAGTAATCGTGGATCAGCAT
GCCACGGTGAATACGTTCCCGGGCCTTGTACACACCGCCCGTCACACCATGGGAGTTGGTCTTACCCGACGGCGCTGCGC
TACGCAGAGCAGCGACACGTAGGGTCAGCGACTGGGTGAGTCGTACAGTAGCCGTAGACGGCGGGGGGGGGTCCTCTATT
TAAAAAGCGGGAGGG

>Seq8 [organism=Bacillus subtilis] [isolate=CL002a] from cucumber inner tissues, 16S ribosomal RNA gene partial sequence.
ATGTTTACGGAGAGTGCTAGTGTTAGGGGGTTTCCGCCCCTTAGTGCTGCAGCTAACGCATTAAGCACTCCGCCTGGGGA
GTACGGTCGCAAGACTGAAACTCAAAGGAATTGACGGGGGCCCGCACAAGCGGTGGAGCATGTGGTTTAATTCGAAGCAA
CGCGAAGAACCTTACCAGGTCTTGACATCCTCTGACAATCCTAGAGATAGGACGTCCCCTTCGGGGGCAGAGTGACAGGT
GGTGCATGGTTGTCGTCAGCTCGTGTCGTGAGATGTTGGGTTAAGTCCCGCAACGAGCGCAACCCTTGATCTTAGTTGCC
AGCATTCAGTTGGGCACTCTAAGGTGACTGCCGGTGACAAACCGGAGGAAGGTGGGGATGACGTCAAATCATCATGCCCC
TTATGACCTGGGCTACACACGTGCTACAATGGACAGAACAAAGGGCAGCGAAACCGCGAGGTTAAGCCAATCCCACAAAT
CTGTTCTCAGTTCGGATCGCAGTCTGCAACTCGACTGCGTGAAGCTGGAATCGCTAGTAATCGCGGATCAGCATGCCGCG
GTGAATACGTTCCCGGGCCTTGTACACACCGCCCGTCACACCACGAGAGTTTGTAACACCCGAAGTCGGTGAGGTAACCT
TTTAGGAGCCAGCCGCCGAAGGTGGGACAGATGATTGGGGTGAAGTCGTAACAAGGTAGCCGTATCGGAAGGTGCGGCTG
GTTCAACCTCCTAAAA

>Seq9 [organism=Paracoccus sp.] [isolate=CL002c] from cucumber inner tissues, 16S ribosomal RNA gene partial sequence.
AAAATAAAACTAACTGCCCAAATATCAGTGTGCGGGCCCCACCATAAGTTCCTTTAGGGAAGCCAATAAATCTAAATTGC
AGGCCCCCAAGTGAGATGGGTTTTTTAACAACCAAACTACAACCCTTGCTGCTGCACTTAAATTCACTTTCTCCTCAGAA
TGACACAGGTGCTGCTGTCTCTCTCCGCTGAGATGTCGGTAAATCCGGCAAAAAGCAACCCACTCCCTAATGCACCATTC
ATTTGGGCACTCTATGGAAACTGCCGATGATAACTCAGAGGAAGGTGTGGACGACGTCAAGTCCTCATGGCCCTTACTGG
TTGGGCTACTCACTTGCTTCTATGGTGGTGA

>Seq11 [organism=Paenibacillus polymyxa][isolate=CL122a] from cucumber inner tissues, 16S ribosomal RNA gene partial sequence.
GATAATAAGTTGATGCTACGTGTTAGGGGTTTCGATACCCTTGGTGCCGAAGTTAACACATTAAGCATTCCGCCTGGGGA
GTACGGTCGCAAGACTGAAACTCAAAGGAATTGACGGGGACCCGCACAAGCAGTGGAGTATGTGGTTTAATTCGAAGCAA
CGCGAAGAACCTTACCAGGTCTTGACATCCCTCTGACCGGTCTAGAGATAGACCTTTCCTTCGGGACAGAGGAGACAGGT
GGTGCATGGTTGTCGTCAGCTCGTGTCGTGAGATGTTGGGTTAAGTCCCGCAACGAGCGCAACCCTTATGCTTAGTTGCC
AGCAGGTCAAGCTGGGCACTCTAAGCAGACTGCCGGTGACAAACCGGAGGAAGGTGGGGATGACGTCAAATCATCATGCC
CCTTATGACCTGGGCTACACACGTACTACAATGGCCGGTACAACGGGAAGCGAAATCGCGAGGTGGAGCCAATCCTAGAA
AAGCCGGTCTCAGTTCGGATTGTAGGCTGCAACTCGCCTACATGAAGTCGGAATTGCTAGTAATCGCGGATCAGCATGCC
GCGGTGAATACGTTCCCGGGTCTTGTACACACCGCCCGTCACACCACGAGAGTTTACAACACCCGAAGTCGGTGGGGTAA
CCCGCAAGGGAGCCAGCCGCCGAAGGTGGGGTAGATGATTGGGGTGAAGTCGTAACAAGATAGCCGTATCGGAAGGTGCG
GCTGGTTCAAACCTCCATATAA

>Seq13 [organism=Stenotrophomonas maltophilia] [isolate=CL264a] from cucumber inner tissues, 16S ribosomal RNA gene partial sequence.
GGTCTTACGAGCGACTGGATGTTGGGTGCATTTGGCACGCAGTATCGAAGCTAACGCGTTAAGTTCGCCGCCTGGGGAGT
ACGGTCGCAAGACTGAAACTCAAAGGAATTGACGGGGGCCCGCACAAGCGGTGGAGTATGTGGTTTAATTCGATGCAACG
CGAAGAACCTTACCTGGCCTTGACATGTCGAGAACTTTCCAGAGATGGATTGGTGCCTTCGGGAACTCGAACACAGGTGC
TGCATGGCTGTCGTCAGCTCGTGTCGTGAGATGTTGGGTTAAGTCCCGCAACGAGCGCAACCCTTGTCCTTAGTTGCCAG
CACGTAATGGTGGGAACTCTAAGGAGACCGCCGGTGACAAACCGGAGGAAGGTGGGGATGACGTCAAGTCATCATGGCCC
TTACGGCCAGGGCTACACACGTACTACAATGGTAGGGACAGAGGGCTGCAAGCCGGCGACGGTAAGCCAATCCCAGAAAC
CCTATCTCAGTCCGGATTGGAGTCTGCAACTCGACTCCATGAAGTCGGAATCGCTAGTAATCGCAGATCAGCATTGCTGC
GGTGAATACGTTCCCGGGCCTTGTACACACCGCCCGTCACACCATGGGAGTTTGTTGCACCAGAAGCAGGTAGCTTAACC
TTCGGGAGGGCGCTTGCCACGGTGTGGCCGATGACTGGGGTGAAGTCGTAACAAGGTAGCCGTATCGGAAGGTGCGGCTG
GATCCACCTCCATTCTGGGCAAAGGACAGCATCGTCCTGTCGGGCGTCTTCACAAAGTACCTGCATTCAGAGAATCATGT
CGGCCACGCCGATATGAGAGTCCCTTTTGGGGCCTTAACTCAGCTGGGAGAGCACCTGCTTTGCTAGCAGGGGGTCGTCG
GTTCGATCCCGACAGGCTCCACCATGTTTGGTCTGTTCGGAAATACTTCCGGGTCTGTAGCTCAGGTGGTAGAGCGACCC
TGATAAGGGTGGAGTCGGTAGATCGAGTCAAGCTAGACCCCCCATCTCT

>Seq14 [organism=Paenarthrobacter aurescens] [isolate=CL006b] from cucumber inner tissues, 16S ribosomal RNA gene partial sequence.
TAATCTCCACGTCGAGACTAGTGTGGGGGAATTCCACGTTTTCCGCGCCGTAGCTAACGCATTAAGTGCCCCGCCTGGGG
AGTACGGCCGCAAGGCTAAAACTCAAAGGAATTGACGGGGGCCCGCACAAGCGGCGGAGCATGCGGATTAATTCGATGCA
ACGCGAAGAACCTTACCAAGGCTTGACATGAACCGGAAAGACCTGGAAACAGGTGCCCCGCTTGCGGTCGGTTTACAGGT
GGTGCATGGTTGTCGTCAGCTCGTGTCGTGAGATGTTGGGTTAAGTCCCGCAACGAGCGCAACCCTCGTTCTATGTTGCC
AGCGCGTGATGGCGGGGACTCATAGGAGACTGCCGGGGTCAACTCGGAGGAAGGTGGGGACGACGTCAAATCATCATGCC
CCTTATGTCTTGGGCTTCACGCATGCTACAATGGCCGGTACAAAGGGTTGCGATACTGTGAGGTGGAGCTAATCCCAAAA
AGCCGGTCTCAGTTCGGATTGGGGTCTGCAACTCGACCCCATGAAGTCGGAGTCGCTAGTAATCGCAGATCAGCAACGCT
GCGGTGAATACGTTCCCGGGCCTTGTACACACCGCCCGTCAAGTCACGAAAGTTGGTAACACCCGAAGCCGGTGGCCTAA
CCCTTGTGGGGGGAGCCGTCGAAGGTGGGACCGGCGATTGGGACTAAGTCGTAACAAGGTAGCCGTACCGGAAGGTGCGG
CTGGACCCACCTCCATCTAAAGGAGCTGCTAACAACTGTTTGCTGTGCCTGCATGGGTGTGGTGGTGGATGCCAGTGTTG
CCCATTGACCACGCGTCTGTTCTGCGGTGGGTGCTCTGGGTGGAATATCAGGCAAGCACAGTTTTTTTGGAGAGGCCGTG
ACTGATTGTGTCATGGTGCAGGTACGGAGGGCGGCGTCCCAATTGGGGGAGTAGTCCGGGGCGTCTACATGAGCTCGCTG
AGGATCGGTCATGATCATGGCTTTATGCGCACTAGTCTGCCCCTAGAGCAACCGGCACCATTTGCCGTAATGGCTTGCGG
AGGATGTCTAACGTTTTCCCGT

>Seq15 [organism=Paenarthrobacter aurescens] [isolate=CT289a] from cucumber inner tissues, 16S ribosomal RNA gene partial sequence.
GAACCAAAAAGGCGGGGCCTAGTGTGGGGGAATTCCACGTTTTCCGCGCCGTAGCTAACGCATTAAGTGCCCCGCCTGGG
GAGTACGGCCGCAAGGCTAAAACTCAAAGGAATTGACGGGGGCCCGCACAAGCGGCGGAGCATGCGGATTAATTCGATGC
AACGCGAAGAACCTTACCAAGGCTTGACATGAACCGGAAAGACCTGGAAACAGGTGCCCCGCTTGCGGTCGGTTTACAGG
TGGTGCATGGTTGTCGTCAGCTCGTGTCGTGAGATGTTGGGTTAAGTCCCGCAACGAGCGCAACCCTCGTTCTATGTTGC
CAGCGCGTGATGGCGGGGACTCATAGGAGACTGCCGGGGTCAACTCGGAGGAAGGTGGGGACGACGTCAAATCATCATGC
CCCTTATGTCTTGGGCTTCACGCATGCTACAATGGCCGGTACAAAGGGTTGCGATACTGTGAGGTGGAGCTAATCCCAAA
AAGCCGGTCTCAGTTCGGATTGGGGTCTGCAACTCGACCCCATGAAGTCGGAGTCGCTAGTAATCGCAGATCAGCAACGC
TGCGGTGAATACGTTCCCGGGCCTTGTACACACCGCCCGTCAAGTCACGAAAGTTGGTAACACCCGAAGCCGGTGGCCTA
ACCCTTGTGGGGGGAGCCGTCGAAGGTGGGACCGGCGATTGGGACTAAGTCGTAACAAGGTAGCCGTACCGGAAGGTGCG
GCTGGATCCAACCTCCATCCAAAGGAACTGCTACAACTGGTTGCTGTGCCTGCAAGGCTGTGGTCGTGGATGCCAGAATG
ACCATTGACCACGTCTCCGGGCCTCCGGTGGGGGCGCATGGGGTGGAAATATAGCGAAGCAATGTGTCTTGAGAAGGGTT
GTTGAACTGAGATGTGTATAGGTGGCAAGTACGGCAGGTGTGCGTCCCGAATTGGGGGGAGGGAGCCGGGTCGTCAAGGA
TTCGCCTCGGGATCAGCCTGATAGAGCTTACTTGC

>Seq16 [organism=Paenarthrobacter aurescens] [isolate=CT275b] from cucumber inner tissues, 16S ribosomal RNA gene partial sequence.
GCTAAACCAGTGGGGCCTAGGTGTGGGGGAATTCCACGTTTTCCGCGCCGTACTAACGCATTAAATGCCCCGCCTGGGGA
GTACGGCCGCAAGGCTAAAACTCAAAGGAATTGACGGGGGCCCGCACAAGCGGCGGAGCATGCGGATTAATTCAATGCAA
CGCGAAGAACCTTACCAAGGCTTGACATGAACCGGAAAGACCTGGAAACAGGTGCCCCGCTTGCGGTCGGTTTACAGGTG
GTGCATGGTTGTCGTCAGCTCGTGTCGTGAGATGTTGGGTTAAGTCCCGCAACGAGCGCAACCCTCGTTCTATGTTGCCA
GCGCGTGATGGCGGGGACTCATAGGAGACTGCCGGGGTCAACTCGGAGGAAGGTGGGGACGACGTCAAATCATCATGCCC
CTTATGTCTTGGGCTTCACGCATGCTACAATGGCCGGTACAAAGGGTTGCGATACTGTGAGGTGGAGCTAATCCCAAAAA
GCCGGTCTCAGTTCGGATTGGGGTCTGCAACTCGACCCCATGAAGTCGGAGTCGCTAGTAATCGCAGATCAGCAACGCTG
CGGTGAATACGTTCCCGGGCCTTGTACACACCGCCCGTCAAGTCACGAAAGTTGGTAACACCCGAAGCCGGTGGCCTAAC
CCTTGTGGGGGGAGCCGTCGAAGGTGGGACCGGCGATTGGGACTAAGTCGTAACAAGGTAGCCGTACCGGAAGGTGCGGC
TGGATCCACCTCCATACAAACGAGCTGCTACCAACTGGTTGCTGTGCCTGCATGAGTCTGGTGGTGGTTGTCAACGATGC
CCCGATGACTGCGTCTCTGCGCCCGCGGTGGGGGGTGGCCTGGGGGGAAGTTCAGCGCAGCACAGTGCTTCGGAGGCGTT
GCCAATTGATTCCTATGTGCTCCTGGCCCCCCCAGAGAGCATAAATATTGGGCGGTGGGAATCGGTTTTGTGATG

>Seq17 [organism=Staphylococcus epidermidis] [isolate=CT187a] from cucumber inner tissues, 16S ribosomal RNA gene partial sequence.
CGTAGATACGTGAGTGCTAGTGTTAGGGGGTTTCCGCCCCTTAGTGCTGCAGCTAACGCATTAAGCACTCCGCCTGGGGA
GTACGACCGCAAGGTTGAAACTCAAAGGAATTGACGGGGACCCGCACAAGCGGTGGAGCATGTGGTTTAATTCGAAGCAA
CGCGAAGAACCTTACCAAATCTTGACATCCTCTGACCCCTCTAGAGATAGAGTTTTCCCCTTCGGGGGACAGAGTGACAG
GTGGTGCATGGTTGTCGTCAGCTCGTGTCGTGAGATGTTGGGTTAAGTCCCGCAACGAGCGCAACCCTTAAGCTTAGTTG
CCATCATTAAGTTGGGCACTCTAAGTTGACTGCCGGTGACAAACCGGAGGAAGGTGGGGATGACGTCAAATCATCATGCC
CCTTATGATTTGGGCTACACACGTGCTACAATGGACAATACAAAGGGTAGCGAAACCGCGAGGTCAAGCAAATCCCATAA
AGTTGTTCTCAGTTCGGATTGTAGTCTGCAACTCGACTATATGAAGCTGGAATCGCTAGTAATCGTAGATCAGCATGCTA
CGGTGAATACGTTCCCGGGTCTTGTACACACCGCCCGTCACACCACGAGAGTTTGTAACACCCGAAGCCGGTGGAGTAAC
CATTTGGAGCTAGCCGTCGAAGGTGGGACAAATGATTGGGGTGAAGTCGTAACAAGGTAGCCGTATCGGAAGGTGCGGCT
GGTCCCACCTCCATATA

>Seq18 [organism=Stenotrophomonas maltophilia] [isolate=CL120a] from cucumber inner tissues, 16S ribosomal RNA gene partial sequence.
GTCTTACGATGCGACTGGATGTTGGGTGCATTTGGCACGCAGTATCGAAGCTAACGCGTTAAGTTCGCCGCCTGGGGAGT
ACGGTCGCAAGACTGAAACTCAAAGGAATTGACGGGGGCCCGCACAAGCGGTGGAGTATGTGGTTTAATTCGATGCAACG
CGAAGAACCTTACCTGGCCTTGACATGTCGAGAACTTTCCAGAGATGGATTGGTGCCTTCGGGAACTCGAACACAGGTGC
TGCATGGCTGTCGTCAGCTCGTGTCGTGAGATGTTGGGTTAAGTCCCGCAACGAGCGCAACCCTTGTCCTTAGTTGCCAG
CACGTAATGGTGGGAACTCTAAGGAGACCGCCGGTGACAAACCGGAGGAAGGTGGGGATGACGTCAAGTCATCATGGCCC
TTACGGCCAGGGCTACACACGTACTACAATGGTAGGGACAGAGGGCTGCAAGCCGGCGACGGTAAGCCAATCCCAGAAAC
CCTATCTCAGTCCGGATTGGAGTCTGCAACTCGACTCCATGAAGTCGGAATCGCTAGTAATCGCAGATCAGCATTGCTGC
GGTGAATACGTTCCCGGGCCTTGTACACACCGCCCGTCACACCATGGGAGTTTGTTGCACCAGAAGCAGGTAGCTTAACC
TTCGGGAGGGCGCTTGCCACGGTGTGGCCGATGACTGGGGTGAAGTCGTAACAAGGTAGCCGTATCGGAAGGTGCGGCTG
GTCCCACCTCCATCTGAGCAAAGACAGCATCGTCCTGTCGGGCGTCTTCACAAAGTACCTGCATTCAGAGAATCATGTCG
GCCAGGCCGATATGAGAGTCCCTTTTGGGGCCTTAGCTCAGCTGGGAGAGCACCTGCTTTGCAAGCAGGGGGTCGTCGGT
TCGATCCCGACAGGCTCCACCATGTTTGGGCTGTTCCGGAATAACTTCCGGGTCTGTAGCTCAGGTGGTTAGAGCGCACC
CCTGATAAGGTGAGGTCGGTAGTTCGAGTCTACCAGACCCACCATTCTCTGAATGACGCATACAATCGATCTTTTATACG
CATTCAGCATTGTGGATGGAATCA

>Seq19 [organism=Stenotrophomonas maltophilia] [isolate=CL119b] from cucumber inner tissues, 16S ribosomal RNA gene partial sequence.
GTTCTTACGATGCGACTGGATGTTGGGTGCATTTGGCACGCAGTATCGAAGCTAACGCGTTAAGTTCGCCGCCTGGGGAG
TACGGTCGCAAGACTGAAACTCAAAGGAATTGACGGGGGCCCGCACAAGCGGTGGAGTATGTGGTTTAATTCGATGCAAC
GCGAAGAACCTTACCTGGCCTTGACATGTCGAGAACTTTCCAGAGATGGATTGGTGCCTTCGGGAACTCGAACACAGGTG
CTGCATGGCTGTCGTCAGCTCGTGTCGTGAGATGTTGGGTTAAGTCCCGCAACGAGCGCAACCCTTGTCCTTAGTTGCCA
GCACGTAATGGTGGGAACTCTAAGGAGACCGCCGGTGACAAACCGGAGGAAGGTGGGGATGACGTCAAGTCATCATGGCC
CTTACGGCCAGGGCTACACACGTACTACAATGGTAGGGACAGAGGGCTGCAAGCCGGCGACGGTAAGCCAATCCCAGAAA
CCCTATCTCAGTCCGGATTGGAGTCTGCAACTCGACTCCATGAAGTCGGAATCGCTAGTAATCGCAGATCAGCATTGCTG
CGGTGAATACGTTCCCGGGCCTTGTACACACCGCCCGTCACACCATGGGAGTTTGTTGCACCAGAAGCAGGTAGCTTAAC
CTTCGGGAGGGCGCTTGCCACGGTGTGGCCGATGACTGGGGTGAAGTCGTAACAAGGTAGCCGTATCGGAAGGTGCGGCT
GGTTCCCCCCTCCTATATGAGCAAAGACAGCATCGTCCTGTCGGGCGTCTTCACAAAGTACCTGCATTCAGAGAATCATG
TCGGCCAGGCCGATATGAGAGTCCCTTTTGGGGCCTTAGCTCAGCTGGGAGAGCACCTGCTTTGCAAGCAGGGGGTCGTC
GGTTCGATCCCGACAGGCTCCACCATGTTTGGGCTGTTCCGGAAATAACTTCCCGGGTCTGTAGCTCAGTGGGTAGAGCG
CACCCCTGCATAAGGTGAGGTCGGTAGTTCGAGTCTACCCAGACCACCAATCTCTGAATGACGCATACAATCGATCTTTA
TACGCATCAGCAGTTGCGGAT

>Seq20 [organism=Pseudomonas oryzihabitans] [isolate=CT158c] from cucumber inner tissues, 16S ribosomal RNA gene partial sequence.
GCGATTAAGTTGTCACTAGTCGTTGGGATCCTTGAGATCTTAGTGGCGCAGCTAACGCATTAAGTTGACCGCCTGGGGAG
TACGGCCGCAAGGTTAAAACTCAAATGAATTGACGGGGGCCCGCACAAGCGGTGGAGCATGTGGTTTAATTCGAAGCAAC
GCGAAGAACCTTACCTGGCCTTGACATGCTGAGAACTTTCCAGAGATGGATTGGTGCCTTCGGGAACTCAGACACAGGTG
CTGCATGGCTGTCGTCAGCTCGTGTCGTGAGATGTTGGGTTAAGTCCCGTAACGAGCGCAACCCTTGTCCTTAGTTACCA
GCACGTTATGGTGGGCACTCTAAGGAGACTGCCGGTGACAAACCGGAGGAAGGTGGGGATGACGTCAAGTCATCATGGCC
CTTACGGCCAGGGCTACACACGTGCTACAATGGTCGGTACAAAGGGTTGCCAAGCCGCGAGGTGGAGCTAATCCCATAAA
ACCGATCGTAGTCCGGATCGCAGTCTGCAACTCGACTGCGTGAAGTCGGAATCGCTAGTAATCGTGAATCAGAACGTCAC
GGTGAATACGTTCCCGGGCCTTGTACACACCGCCCGTCACACCATGGGAGTGGGTTGCTCCAGAAGTAGCTAGTCTAACC
TTCGGGAGGACGGTTACCACGGAGTGATTCATGACTGGGGTGAAGTCGTAACAAAGTAGCCGTAGGGGAACCTGTGGCTG
GTCCAACCCTCCATCTAAAACCCGGGGTTGACGGTAGGGTACCGCGGGAGCTTCGACCAAGCTGCTCGGCAGCGCGGGGA
CATCACAAAAACTGTGCGACTATGTTGTGGAAAAGTTAGGAATCTAGCAAGCACGTGCTTAAGTGCCTTGCTCAAGCACT
CCAGGCGATCGCATGCCTGTCTAATAAATTGCATAGAAGTTCGATCTAATGGCTAGCACTCCTCGAGATCGCGGCTCAAT
GCTCAATACCTCCCAAGCGGCAGGAACCCTGTCAGATCTGGGAGTACCAGCAGTTACCTAACATGCTACTATGAAACTCA
ACCCGGACGCGAACAAGGCATTATGAATCGAAGGGAGCCTGACTCCAGCACGGAAAAGCTTGATAAAAGCTGTAACATTC
AGACGAG

>Seq21 [organism=Paenarthrobacter aurescens] [isolate=CL018a] from cucumber inner tissues, 16S ribosomal RNA gene partial sequence.
CACCACAACCCGGGGCCTAGTGTGGGGCAATTCCACGTTTTCCGCGCCGTACTAACGCATTAAGTGCCCCGCCTGGGGAG
TACGGCCGCAAGGCTAAAACTCAAAGGAATTGACGGGGGCCCGCACAAGCGGCGGAGCATGCGGATTAATTCAATGCAAC
GCGAAGAACCTTACCAAGGCTTGACATGAACCGGAAAGACCTGGAAACAGGTGCCCCGCTTGCGGTCGGTTTACAGGTGG
TGCATGGTTGTCGTCAGCTCGTGTCGTGAGATGTTGGGTTAAGTCCCGCAACGAGCGCAACCCTCGTTCTATGTTGCCAG
CGCGTGATGGCGGGGACTCATAGGAGACTGCCGGGGTCAACTCGGAGGAAGGTGGGGACGACGTCAAATCATCATGCCCC
TTATGTCTTGGGCTTCACGCATGCTACAATGGCCGGTACAAAGGGTTGCGATACTGTGAGGTGGAGCTAATCCCAAAAAG
CCGGTCTCAGTTCGGATTGGGGTCTGCAACTCGACCCCATGAAGTCGGAGTCGCTAGTAATCGCAGATCAGCAACGCTGC
GGTGAATACGTTCCCGGGCCTTGTACACACCGCCCGTCAAGTCACGAAAGTTGGTAACACCCGAAGCCGGTGGCCTAACC
CTTGTGGGGGGAGCCGTCGAAGGTGGGACCGGCGATTGGGACTAAGTCGTAACAAGGTAGCCGTACCGGAAGGTGTGGCT
GGATCCACCTCCATACAAACGAACTGATAAAATCTGTTTTGCTGATCCTGCAGGCTTCCGCTGGTGGAAAGCCAGCGATA
ACCATTGACTACGCGTCCGCTCTACAGAGGGGAGCTCATGGGGGAATTATCACCTGCGCAAGTGCCTCAAAGGGGTCGTG
AATGAAAGCGTATTGGTAAAGGACGCAAGCGTCCGTCCATACTGCGTGAGGGAGTCAGGTCGTCAAAATCGAACCCCCGG
GGCTCGCCAGAACGAGCTCCACTGCGGGGG

>Seq22 [organism=Paenarthrobacter aurescens] [isolate=CL003b] from cucumber inner tissues, 16S ribosomal RNA gene partial sequence.
CCTCACTTCCCGGAGCCTAGGTGTGGGGGACATTCCACGTTTTCCGCGCCGTAGCTAACGCATTAAGTGCCCCGCCTGGG
GAGTACGGCCGCAAGGCTAAAACTCAAAGGAATTGACGGGGGCCCGCACAAGCGGCGGAGCATGCGGATTAATTCGATGC
AACGCGAAGAACCTTACCAAGGCTTGACATGAACCGGAAAGACCTGGAAACAGGTGCCCCGCTTGCGGTCGGTTTACAGG
TGGTGCATGGTTGTCGTCAGCTCGTGTCGTGAGATGTTGGGTTAAGTCCCGCAACGAGCGCAACCCTCGTTCTATGTTGC
CAGCGCGTGATGGCGGGGACTCATAGGAGACTGCCGGGGTCAACTCGGAGGAAGGTGGGGACGACGTCAAATCATCATGC
CCCTTATGTCTTGGGCTTCACGCATGCTACAATGGCCGGTACAAAGGGTTGCGATACTGTGAGGTGGAGCTAATCCCAAA
AAGCCGGTCTCAGTTCGGATTGGGGTCTGCAACTCGACCCCATGAAGTCGGAGTCGCTAGTAATCGCAGATCAGCAACGC
TGCGGTGAATACGTTCCCGGGCCTTGTACACACCGCCCGTCAAGTCACGAAAGTTGGTAACACCCGAAGCCGGTGGCCTA
ACCCTTGTGGGGGGAGCCGTCGAAGGTGGGACCGGCGATTGGGACTAAGTCGTAACAAGGTAGCCGTACCGGAAGGTGCG
GCTGGATCACCTCCATGCAAACGAGCTGCTACAGCTGGTTGCTGTGCCTGCATGGGTTTCCGTGGTGGATGTCAGCGATG
ACCATTGACCACGCGTATGCTCTGCGGAGGGGGTGGCTGGGTGGAAGTTAAGTAATCACTGTTTTGAGAATGGTTGTGAC
TGAATGTGTATCGGTAAAGGACGGAGGCTGCGTCCGAAATTCGCGGAGGAGTCGGGTCTTCAAATCGATCTCGTCGAGGC
TACGATCTGGACGTGCTTCATGCCCACAGACTGAGTGCCTGGAGCACCTGGCCACACTATCTCCTGAGAGCATAGCCGGA
GATCGTTCAACGGTTGTCCCGCATTCTCCCTGGGATACCGAGAATGAGCGCCGTACAGGCATATCTGA

>Seq24 [organism=Paenarthrobacter aurescens] [isolate=CL003a] from cucumber inner tissues, 16S ribosomal RNA gene partial sequence.
CCTCACTTCCCGGAGCCTAGGTGTGGGGGACATTCCACGTTTTCCGCGCCGTAGCTAACGCATTAAGTGCCCCGCCTGGG
GAGTACGGCCGCAAGGCTAAAACTCAAAGGAATTGACGGGGGCCCGCACAAGCGGCGGAGCATGCGGATTAATTCGATGC
AACGCGAAGAACCTTACCAAGGCTTGACATGAACCGGAAAGACCTGGAAACAGGTGCCCCGCTTGCGGTCGGTTTACAGG
TGGTGCATGGTTGTCGTCAGCTCGTGTCGTGAGATGTTGGGTTAAGTCCCGCAACGAGCGCAACCCTCGTTCTATGTTGC
CAGCGCGTGATGGCGGGGACTCATAGGAGACTGCCGGGGTCAACTCGGAGGAAGGTGGGGACGACGTCAAATCATCATGC
CCCTTATGTCTTGGGCTTCACGCATGCTACAATGGCCGGTACAAAGGGTTGCGATACTGTGAGGTGGAGCTAATCCCAAA
AAGCCGGTCTCAGTTCGGATTGGGGTCTGCAACTCGACCCCATGAAGTCGGAGTCGCTAGTAATCGCAGATCAGCAACGC
TGCGGTGAATACGTTCCCGGGCCTTGTACACACCGCCCGTCAAGTCACGAAAGTTGGTAACACCCGAAGCCGGTGGCCTA
ACCCTTGTGGGGGGAGCCGTCGAAGGTGGGACCGGCGATTGGGACTAAGTCGTAACAAGGTAGCCGTACCGGAAGGTGCG
GCTGGATCACCTCCATGCAAACGAGCTGCTACAGCTGGTTGCTGTGCCTGCATGGGTTTCCGTGGTGGATGTCAGCGATG
ACCATTGACCACGCGTATGCTCTGCGGAGGGGGTGGCTGGGTGGAAGTTAAGTAATCACTGTTTTGAGAATGGTTGTGAC
TGAATGTGTATCGGTAAAGGACGGAGGCTGCGTCCGAAATTCGCGGAGGAGTCGGGTCTTCAAATCGATCTCGTCGAGGC
TACGATCTGGACGTGCTTCATGCCCACAGACTGAGTGCCTGGAGCACCTGGCCACACTATCTCCTGAGAGCATAGCCGGA
GATCGTTCAACGGTTGTCCCGCATTCTCCCTGGGATACCGAGAATGAGCGCCGTACAGGCATATCTGA

>Seq25 [organism=Stenotrophomonas maltophilia] [isolate=CL238a1] from cucumber inner tissues, 16S ribosomal RNA gene partial sequence.
GGTCTCTACGATGCGACTGGATGTTGGGTGCATTTGGCACGCAGTATCGAAGCTAACGCGTTAAGTTCGCCGCCTGGGGA
GTACGGTCGCAAGACTGAAACTCAAAGGAATTGACGGGGGCCCGCACAAGCGGTGGAGTATGTGGTTTAATTCGATGCAA
CGCGAAGAACCTTACCTGGCCTTGACATGTCGAGAACTTTCCAGAGATGGATTGGTGCCTTCGGGAACTCGAACACAGGT
GCTGCATGGCTGTCGTCAGCTCGTGTCGTGAGATGTTGGGTTAAGTCCCGCAACGAGCGCAACCCTTGTCCTTAGTTGCC
AGCACGTAATGGTGGGAACTCTAAGGAGACCGCCGGTGACAAACCGGAGGAAGGTGGGGATGACGTCAAGTCATCATGGC
CCTTACGGCCAGGGCTACACACGTACTACAATGGTAGGGACAGAGGGCTGCAAGCCGGCGACGGTAAGCCAATCCCAGAA
ACCCTATCTCAGTCCGGATTGGAGTCTGCAACTCGACTCCATGAAGTCGGAATCGCTAGTAATCGCAGATCAGCATTGCT
GCGGTGAATACGTTCCCGGGCCTTGTACACACCGCCCGTCACACCATGGGAGTTTGTTGCACCAGAAGCAGGTAGCTTAA
CCTTCGGGAGGGCGCTTGCCACGGTGTGGCCGATGACTGGGGTGAAGTCGTAACAAGGTAGCCGTATCGGAAGGTGCGGC
TGGTCTCAACCTCCATATAGGGCAAAGACAGCATCGTCCTGTCGGGCGTCTTCACAAAGTACCTGCATTCAGAGAATCAT
GTCGGCCAGGCCGATATGAGAGTCCCTTTTGGGGCCTTAGCTCAGCTGGGAGAGCACCTGCTTTGCAAGCAAGGGGTCGT
CGGTTCGATCCCGACAGGCTCCACCATGTTTGGGCTGTTCCGGAATAACTTCCGGGTCTGTAGCTCAGTTGGTTAGAGCG
CACCCCCTGATAAGGGTGAGGTCGGTAGTTCGAGTCTACCAGACCCCCATTCTCTGATTGACGCATACATTCAATCTTTA
ATACGCATCAGCATTGCGGCTGGGATCACCCTCCCTTT

>Seq26 [organism=Paenarthrobacter aurescens] [isolate=CL005a] from cucumber inner tissues, 16S ribosomal RNA gene partial sequence.
CCATATATCCGGGGGGCCCTAGTGTGGGGGAATTCCACGTTTTCCGCGCCGTAGCTAACGCATTAAGTGCCCCGCCTGGG
GAGTACGGCCGCAAGGCTAAAACTCAAAGGAATTGACGGGGGCCCGCACAAGCGGCGGAGCATGCGGATTAATTCGATGC
AACGCGAAGAACCTTACCAAGGCTTGACATGAACCGGAAAGACCTGGAAACAGGTGCCCCGCTTGCGGTCGGTTTACAGG
TGGTGCATGGTTGTCGTCAGCTCGTGTCGTGAGATGTTGGGTTAAGTCCCGCAACGAGCGCAACCCTCGTTCTATGTTGC
CAGCGCGTGATGGCGGGGACTCATAGGAGACTGCCGGGGTCAACTCGGAGGAAGGTGGGGACGACGTCAAATCATCATGC
CCCTTATGTCTTGGGCTTCACGCATGCTACAATGGCCGGTACAAAGGGTTGCGATACTGTGAGGTGGAGCTAATCCCAAA
AAGCCGGTCTCAGTTCGGATTGGGGTCTGCAACTCGACCCCATGAAGTCGGAGTCGCTAGTAATCGCAGATCAGCAACGC
TGCGGTGAATACGTTCCCGGGCCTTGTACACACCGCCCGTCAAGTCACGAAAGTTGGTAACACCCGAAGCCGGTGGCCTA
ACCCTTGTGGGGGGAGCCGTCGAAGGTGGGACCGGCGATTGGGACTAAGTCGTAACAAGGTAGCCGTACCGGAAGGTGCG
GCTGGATCCACCTCCTTGAAAGGAGCTGCTAACAACTGGTTGCTGTGCCTGCATGGGTGTGGTGGTGGTTGTCAGTGATG
CCCATTGACCACGCGTCTGTTCTGCGGTGGGTGCTCATGGGTGAAATATCAACGAATCACAGTTTTTTGGCATGGCGTTG
ACTGGTTGTGTCCTGGTGCAAGTACGGCGGGCGTGCGTCCCTTTTGGAGGGTGTAGGTCAGGTCGAAATGACTAGACGCG
GGTTTGGTGTGACGGTGCTTTATGCCCTGGATCGGGACCTTGAGGCAACAGCACCTTTTTCTTCGAAATGCGTACGAGGG
GCACGTCTC

>Seq29 [organism=Bacillus subtilis] [isolate=CR226a] from cucumber inner tissues, 16S ribosomal RNA gene partial sequence.
GATTTTACGCTGTGGTGCTAGTGTTAGGGGGTTTCCGCCCCTTAGTGCTGCAGCTAACGCATTAAGCACTCCGCCTGGGG
AGTACGGTCGCAAGACTGAAACTCAAAGGAATTGACGGGGGCCCGCACAAGCGGTGGAGCATGTGGTTTAATTCGAAGCA
ACGCGAAGAACCTTACCAGGTCTTGACATCCTCTGACAATCCTAGAGATAGGACGTCCCCTTCGGGGGCAGAGTGACAGG
TGGTGCATGGTTGTCGTCAGCTCGTGTCGTGAGATGTTGGGTTAAGTCCCGCAACGAGCGCAACCCTTGATCTTAGTTGC
CAGCATTCAGTTGGGCACTCTAAGGTGACTGCCGGTGACAAACCGGAGGAAGGTGGGGATGACGTCAAATCATCATGCCC
CTTATGACCTGGGCTACACACGTGCTACAATGGACAGAACAAAGGGCAGCGAAACCGCGAGGTTAAGCCAATCCCACAAA
TCTGTTCTCAGTTCGGATCGCAGTCTGCAACTCGACTGCGTGAAGCTGGAATCGCTAGTAATCGCGGATCAGCATGCCGC
GGTGAATACGTTCCCGGGCCTTGTACACACCGCCCGTCACACCACGAGAGTTTGTAACACCCGAAGTCGGTGAGGTAACC
TTTTAGGAGCCAGCCGCCGAAGGTGGGACAGATGATTGGGGTGAAGTCGTAACAAGGTAGCCGTATCGGAAGGTGTGGCT
GGTTCCACCCTCCTTATA

>Seq30 [organism=Brevibacillus brevis] [isolate=CL139a] from cucumber inner tissues, 16S ribosomal RNA gene partial sequence.
GGGCACTCGCTGTTGTGCTAGTGTTGGGGGTTTCATACCCTCAGTGCCGCAGCTAACGCAATAAGCACTCCGCCTGGGGA
GTACGCTCGCAAGAGTGAAACTCAAAGGAATTGACGGGGGCCCGCACAAGCGGTGGAGCATGTGGTTTAATTCGAAGCAA
CGCGAAGAACCTTACCAGGTCTTGACATCCCGCTGACCGCTCTGGAGACAGAGCTTCCCTTCGGGGCAGCGGTGACAGGT
GGTGCATGGTTGTCGTCAGCTCGTGTCGTGAGATGTTGGGTTAAGTCCCGCAACGAGCGCAACCCTTATCTTTAGTTGCC
AGCATTCAGTTGGGCACTCTAGAGAGACTGCCGTCGACAAGACGGAGGAAGGCGGGGATGACGTCAAATCATCATGCCCC
TTATGACCTGGGCTACACACGTGCTACAATGGTTGGTACAACGGGATGCTACCTCGCGAGGGGACGCCAATCTCTGAAAA
CCAATCTCAGTTCGGATTGTAGGCTGCAACTCGCCTACATGAAGTCGGAATCGCTAGTAATCGCGGATCAGCATGCCGCG
GTGAATACGTTCCCGGGCCTTGTACACACCGCCCGTCACACCACGGGAGTTTGCAACACCCGAAGTCGGTGAGGTAACCG
CAAGGAGCCAGCCGCCGAAGGTGGGGTAGATGACTGGGGTGAAGTCGTAACAAGATATCCGTACCGGAAGGTGTGGCTGG
TTCAACCCTCCATTTAAAGGGGGCTTTACCAACTTAGGGTCTTGTCTGTTCAGTATTTATACGAGGTGGTGGGTTCTGAG
CCGTGATAGACTTCCTCGGGAGTGGTCTCCGATATGAT

>Seq31 [organism=Microbacterium sp.] [isolate=CR313b] from cucumber inner tissues, 16S ribosomal RNA gene partial sequence.
GACATTACGGTGGGACTAGTTGTGGGGACCATTCCACGGTTTCCGTGACGCAGCTAACGCATTAAGTTCCCCGCCTGGGG
AGTACGGCCGCAAGGCTAAAACTCAAAGGAATTGACGGGGACCCGCACAAGCGGCGGAGCATGCGGATTAATTCGATGCA
ACGCGAAGAACCTTACCAAGGCTTGACATACACCAGAACACCGTAGAAATACGGGACTCTTTGGACACTGGTGAACAGGT
GGTGCATGGTTGTCGTCAGCTCGTGTCGTGAGATGTTGGGTTAAGTCCCGCAACGAGCGCAACCCTCGTTCTATGTTGCC
AGCACGTAATGGTGGGAACTCATGGGATACTGCCGGGGTCAACTCGGAGGAAGGTGGGGATGACGTCAAATCATCATGCC
CCTTATGTCTTGGGCTTCACGCATGCTACAATGGCCGGTACAAAGGGCTGCAATACCGTGAGGTGGAGCGAATCCCAAAA
AGCCGGTCCCAGTTCGGATTGAGGTCTGCAACTCGACCTCATGAAGTCGGAGTCGCTAGTAATCGCAGATCAGCAACGCT
GCGGTGAATACGTTCCCGGGTCTTGTACACACCGCCCGTCAAGTCATGAAAGTCGGTAACACCTGAAGCCGGTGGCCCAA
CCCTTGTGGAGGGAGCCGTCGAAGGTGGGATCGGTAATTAGGACTAAGTCGTAACAAGGTAGCCGTACCGGAAGGTGCGG
CTGGACCCACCCTCCTACAAAAATTCCTGGTCTACATGGGGCGTGTACATCTTGATGACGTCCCCGTTCGACTACCCGCG
AGCTCGATTAGAATAAGGACCAGAAGTTCCACGCCCAAGTGTCCTTCGGGTGAGTGTTCTACCATCCTCCCGTTCGCGGT
TCAGCCGTCTGATAGCTTTCTACCTAGATCGTTGCGTGTTTTTCTGACGGATCTCAGACAGGCGTCCTTCTTCGGAATGG
TCTCAGTCGCTTGGCGGGGTACTGT

>Seq32 [organism=Brevibacillus brevis] [isolate=CR315b] from cucumber inner tissues, 16S ribosomal RNA gene partial sequence.
GGTCTTAAGAGAGTGCTATGTGTTGGGGGTTTCATACCCTCAGTGCCGCAGCTAACGCAATAAGCACTCCGCCTGGGGAG
TACGCTCGCAAGAGTGAAACTCAAAGGAATTGACGGGGGCCCGCACAAGCGGTGGAGCATGTGGTTTAATTCGAAGCAAC
GCGAAGAACCTTACCAGGTCTTGACATCCCGCTGACCGCTCTGGAGACAGAGCTTCCCTTCGGGGCAGCGGTGACAGGTG
GTGCATGGTTGTCGTCAGCTCGTGTCGTGAGATGTTGGGTTAAGTCCCGCAACGAGCGCAACCCTTATCTTTAGTTGCCA
GCATTCAGTTGGGCACTCTAGAGAGACTGCCGTCGACAAGACGGAGGAAGGCGGGGATGACGTCAAATCATCATGCCCCT
TATGACCTGGGCTACACACGTGCTACAATGGTTGGTACAACGGGATGCTACCTCGCGAGAGGACGCCAATCTCTTAAAAC
CAATCTCAGTTCGGATTGTAGGCTGCAACTCGCCTACATGAAGTCGGAATCGCTAGTAATCGCGGATCAGCATGCCGCGG
TGAATACGTTCCCGGGCCTTGTACACACCGCCCGTCACACCACGGGAGTTTGCAACACCCGAAGTCGGTGAGGTAACCGC
AAGGAGCCAGCCGCCGAAGGTGGGGTAGATGACTGGGGTGAAGTCGTAACAAGGTATCCGTACCGGAAGGTGCGGCTGGT
TCCCCCCTCCCATATACAGGGGGAATGCCCGTTACCGGAAATTTCCCTGTTTCGTTTTGAAAGGAGCATAGCCTCCGACC
GAGAATACGAGATTGCTGGTCGGTATGACCCGTGTGCGTGCATGAGCTCAGGAAGGAGTTCCCTCCCTACCAGCCTGGTC
AGATTGAGGTCGGCGAGAGGGAGACTTCGAGGATAAAGGCGTCAACGAACCGGCCAGCGCGTGTCTGTGGGTGCAGGGCA
CGTAGCTAGAGACTTCCGTTGTCCTCATGTGTACAAGCACGTGACTACGTATGTCTGAAGGGATATGTCTGAACACTACT
TCGCGCCGCCTGAGATGCACAGTCCTGGCATAGGGACGTCCACGGGAGGATCAAGAGTGAACCGCAGAGGTGCCCTAAAC
ACGTCATAGACCTGAGCGCTCGCCGTGCTACTCACCTCCGCGTGAGGACCTGTCACACTCGGTGTCTAACGCTCCCTGTA
CTTACACACCACGCCCGATTGTTCGAGCGT

>Seq33 [organism=Stenotrophomonas maltophilia] [isolate=CL251b] from cucumber inner tissues, 16S ribosomal RNA gene partial sequence. 
GGTCTAACGATGCGACTGGATGTTGGGTGCATTTGGCACGCAGTATCGAAGCTAACGCGTTAAGTTCGCCGCCTGGGGAG
TACGGTCGCAAGACTGAAACTCAAAGGAATTGACGGGGGCCCGCACAAGCGGTGGAGTATGTGGTTTAATTCGATGCAAC
GCGAAGAACCTTACCTGGCCTTGACATGTCGAGAACTTTCCAGAGATGGATTGGTGCCTTCGGGAACTCGAACACAGGTG
CTGCATGGCTGTCGTCAGCTCGTGTCGTGAGATGTTGGGTTAAGTCCCGCAACGAGCGCAACCCTTGTCCTTAGTTGCCA
GCACGTAATGGTGGGAACTCTAAGGAGACCGCCGGTGACAAACCGGAGGAAGGTGGGGATGACGTCAAGTCATCATGGCC
CTTACGGCCAGGGCTACACACGTACTACAATGGTAGGGACAGAGGGCTGCAAGCCGGCGACGGTAAGCCAATCCCAGAAA
CCCTATCTCAGTCCGGATTGGAGTCTGCAACTCGACTCCATGAAGTCGGAATCGCTAGTAATCGCAGATCAGCATTGCTG
CGGTGAATACGTTCCCGGGCCTTGTACACACCGCCCGTCACACCATGGGAGTTTGTTGCACCAGAAGCAGGTAGCTTAAC
CTTCGGGAGGGCGCTTGCCACGGTGTGGCCGATGACTGGGGTGAAGTCGTAACAAGGTAGCCGTATCGGAAGGTGCGGCT
GGTTCCCCCCTCCCTATAAAAAACGGCCGCATCTTGAAGTCGGGCGTCTTCACAAAGTACCTGGATTATCAAAACCATGT
CGGACACGCCGATATGAGAGTCCCTCTCGGGGCCGAAGCTCAGTGGGAAGAACACCGGCCGTTGCAAAAAGG

>Seq34 [organism=Sphingomonas pseudosanguinis] [isolate=CL119a] from cucumber inner tissues, 16S ribosomal RNA gene partial sequence.
GGGTCCCGCCGTAAACGATGATAACTAGCTGTCCGGGCACTTGGTGCTTGGGTGGCGCAGCTAACGCATTAAGTTATCCG
CCTGGGGAGTACGGCCGCAAGGTTAAAACTCAAAGGAATTGACGGGGGCCTGCACAAGCGGTGGAGCATGTGGTTTAATT
CGAAGCAACGCGCAGAACCTTACCAGCGTTTGACATGTCCGGACGACTGGCAGAGATGCCTTTCTTCCCTTCGGGGACTG
GAACACAGGTGCTGCATGGCTGTCGTCAGCTCGTGTCGTGAGATGTTGGGTTAAGTCCCGCAACGAGCGCAACCCTCGCC
TTTAGTTACCATCATTTGGTTGGGTACTCTAAAGGAACCGCCGGTGATAAGCCGGAGGAAGGTGGGGATGACGTCAAGTC
CTCATGGCCCTTACGCGCTGGGCTACACACGTGCTACAATGGCAACTACAGTGGGCAGCGACCCTGCGAGGGCGAGCTAA
TCCCCAAAAGTTGTCTCAGTTCGGATTGTTCTCTGCAACTCGAGAGCATGAAGGCGGAATCGCTAGTAATCGCGGATCAG
CATGCCGCGGTGAATACGTTCCCAGGCCTTGTACACACCGCCCGTCACACCATGGGAGTTGGATTCACCCCGAAAGGCGT
TGCGCTACCCGTAGGAGCAGCGACACGTGGGTTCAGCGACTGGGGTGAGTCGTACAGTAGCGTAGGACGGGGGGGGGGGG
GGGGATCCCCTATATATTATAAGATAATC

>Seq35 [organism=Stenotrophomonas maltophilia] [isolate=CT277a] from cucumber inner tissues, 16S ribosomal RNA gene partial sequence.
GCTCTACGAGCGACTGGATGTTGGGTGCATTTGGCACGCAGTATCGAAGCTAACGCGTTAAGTTCGCCGCCTGGGGAGTA
CGGTCGCAAGACTGAAACTCAAAGGAATTGACGGGGGCCCGCACAAGCGGTGGAGTATGTGGTTTAATTCGATGCAACGC
GAAGAACCTTACCTGGCCTTGACATGTCGAGAACTTTCCAGAGATGGATTGGTGCCTTCGGGAACTCGAACACAGGTGCT
GCATGGCTGTCGTCAGCTCGTGTCGTGAGATGTTGGGTTAAGTCCCGCAACGAGCGCAACCCTTGTCCTTAGTTGCCAGC
ACGTAATGGTGGGAACTCTAAGGAGACCGCCGGTGACAAACCGGAGGAAGGTGGGGATGACGTCAAGTCATCATGGCCCT
TACGGCCAGGGCTACACACGTACTACAATGGTAGGGACAGAGGGCTGCAAGCCGGCGACGGTAAGCTAATCCCAGAAACC
CTATCTCAGTCCGGATTGGAGTCTGCAACTCGACTCCATGAAGTCGGAATCGCTAGTAATCGCAGATCAGCATTGCTGCG
GTGAATACGTTCCCGGGCCTTGTACACACCGCCCGTCACACCATGGGAGTTTGTTGCACCAGAAGCAGGTAGCTTAACCT
TCGGGAGGGCGCTTGCCACGGTGTGGCCGATGACTGGGGTGAAGTCGTAACAAGGTAGCCGTATCGGAAGGTGCGGCTGG
TTCCCCCCTCCCTTGGAAAAACCCCCAAAACGATACAAATGCTTATGGTTGGAACTTGGGCGAGAAGTGTCCCACAAGAA
GTTAAGTTGACACCTGGGGGAGGACCGCCCAAAAAGTGAAAGTCGGGGGGTTGATAGGGGGCCACGCAACAATCGAGCAT
GTGCTTTTAAATTAAGCACACGTAAACCATAACGGGGCTGGGACTGTGGAGAACACCACAGAAGGGAGGGGGCTGTCGGG
AAGCAGACCGGGGTGCAGGTTGTCGCTGCTCCTGTCCGGGAAAGTGGGGATAATTGCACTCAGGCAACCTGCTCTAAGTG
GGCAGCACTACAATGGGGGGAGGCAACTCAAGGAACACGCCCGGGTAAAAAAAACGGGCAGAAAAGGGGGGGGAAGATAA
CTCAGGCACTCACGGGGTCTTAACGGGCAGGCTTAACGCGTAACATAAGATTGGCTATAGAGAACGCAGAGGGGGCCTCA
TCAAGTGTCGGGCCACAGAGTGGGAGTACGTCTAATG

>Seq36 [organism=Pseudomonas oryzihabitans] [isolate=CT159a] from cucumber inner tissues, 16S ribosomal RNA gene partial sequence.
GCTTTCTCGAGTCACTAGCCGTTGGGATCCTTGAGATCTTAGTGGCGCAGCTAACGCATTAAGTTGACCGCCTGGGGAGT
ACGGCCGCAAGGTTAAAACTCAAATGAATTGACGGGGGCCCGCACAAGCGGTGGAGCATGTGGTTTAATTCGAAGCAACG
CGAAGAACCTTACCTGGCCTTGACATGCTGAGAACTTTCCAGAGATGGATTGGTGCCTTCGGGAACTCAGACACAGGTGC
TGCATGGCTGTCGTCAGCTCGTGTCGTGAGATGTTGGGTTAAGTCCCGTAACGAGCGCAACCCTTGTCCTTAGTTACCAG
CACGTTATGGTGGGCACTCTAAGGAGACTGCCGGTGACAAACCGGAGGAAGGTGGGGATGACGTCAAGTCATCATGGCCC
TTACGGCCAGGGCTACACACGTGCTACAATGGTCGGTACAAAGGGTTGCCAAGCCGCGAGGTGGAGCTAATCCCATAAAA
CCGATCGTAGTCCGGATCGCAGTCTGCAACTCGACTGCGTGAAGTCGGAATCGCTAGTAATCGTGAATCAGAACGTCACG
GTGAATACGTTCCCGGGCCTTGTACACACCGCCCGTCACACCATGGGAGTGGGTTGCTCCAGAAGTAGCTAGTCTAACCT
TCGGGAGGACGGTTACCACGGAGTGATTCATGACTGGGGTGAAGTCGTAACAAGGTAACCGTAGGGGAACCTGTGGCTGG
CCACACCCCCCCTTTAAA

>Seq37 [organism=Bacillus safensis] [isolate=CR212a] from cucumber inner tissues, 16S ribosomal RNA gene partial sequence.
GGCTCTCCCGTTGTGTGCTAGTGTTAGGGGGTTTCCGCCCCTTAGTGCTGCAGCTAACGCATTAAGCACTCCGCCTGGGG
AGTACGGTCGCAAGACTGAAACTCAAAGGAATTGACGGGGGCCCGCACAAGCGGTGGAGCATGTGGTTTAATTCGAAGCA
ACGCGAAGAACCTTACCAGGTCTTGACATCCTCTGACAACCCTAGAGATAGGGCTTTCCCTTCGGGGACAGAGTGACAGG
TGGTGCATGGTTGTCGTCAGCTCGTGTCGTGAGATGTTGGGTTAAGTCCCGCAACGAGCGCAACCCTTGATCTTAGTTGC
CAGCATTCAGTTGGGCACTCTAAGGTGACTGCCGGTGACAAACCGGAGGAAGGTGGGGATGACGTCAAATCATCATGCCC
CTTATGACCTGGGCTACACACGTGCTACAATGGACAGAACAAAGGGCTGCAAGACCGCAAGGTTTAGCCAATCCCATAAA
TCTGTTCTCAGTTCGGATCGCAGTCTGCAACTCGACTGCGTGAAGCTGGAATCGCTAGTAATCGCGGATCAGCATGCCGC
GGTGAATACGTTCCCGGGCCTTGTACACACCGCCCGTCACACCACGAGAGTTTGCAACACCCGAAGTCGGTGAGGTAACC
TTTATGGAGCCAGCCGCCGAAGGTGGGGCAGATGATTGGGGTGAAGTCGTAACAAGGTAGCCGTATCGGAAGGTGCGGCT
GGACCACCCCTTCTTTACAA

>Seq38 [organism=Sphingomonas sp.] [isolate=CL120b1] from cucumber inner tissues, 16S ribosomal RNA gene partial sequence.
GGTTCCAAGCTGTTACTAGCTGTCCGGGCACTTGGTGCTTGGGTGGCGCAGCTAACGCATTAAGTTATCCGCCTGGGGAG
TACGGCCGCAAGGTTAAAACTCAAAGGAATTGACGGGGGCCTGCACAAGCGGTGGAGCATGTGGTTTAATTCGAAGCAAC
GCGCAGAACCTTACCAGCGTTTGACATGTCCGGACGACTGGCAGAGATGCCTTTCTTCCCTTCGGGGACTGGAACACAGG
TGCTGCATGGCTGTCGTCAGCTCGTGTCGTGAGATGTTGGGTTAAGTCCCGCAACGAGCGCAACCCTCGCCTTTAGTTAC
CATCATTTGGTTGGGTACTCTAAAGGAACCGCCGGTGATAAGCCGGAGGAAGGTGGGGATGACGTCAAGTCCTCATGGCC
CTTACGCGCTGGGCTACACACGTGCTACAATGGCAACTACAGTGGGCAGCGACCCTGCGAGGGCGAGCTAATCCCCAAAA
GTTGTCTCAGTTCGGATTGTTCTCTGCAACTCGAGAGCATGAAGGCGGAATCGCTAGTAATCGCGGATCAGCATGCCGCG
GTGAATACGTTCCCAGGCCTTGTACACACCGCCCGTCACACCATGGGAGTTGGATTCACCCGAAGGCGTTGCGCCAACCC
GTAAGGGAAGCAGGCGACCACGGTGGGTTCAGCGACTGGGGTGAAGTCGTAACAAGAAAGCCGTAGGGGAACCTGTGGCT
GGTTACACCTCCATC

>Seq40 [organism=Microbacterium paraoxydans] [isolate=CL016b] from cucumber inner tissues, 16S ribosomal RNA gene partial sequence.
GGTGCTTACGCAGTGACTAGTTGTGGGGACCATTCCACGGTTTCCGTGACGCAGCTAACGCATTAAGTTCCCCGCCTGGG
GAGTACGGCCGCAAGGCTAAAACTCAAAGGAATTGACGGGGACCCGCACAAGCGGCGGAGCATGCGGATTAATTCGATGC
AACGCGAAGAACCTTACCAAGGCTTGACATATACGAGAACGGGCCAGAAATGGTCAACTCTTTGGACACTCGTAAACAGG
TGGTGCATGGTTGTCGTCAGCTCGTGTCGTGAGATGTTGGGTTAAGTCCCGCAACGAGCGCAACCCTCGTTCTATGTTGC
CAGCACGTAATGGTGGGAACTCATGGGATACTGCCGGGGTCAACTCGGAGGAAGGTGGGGATGACGTCAAATCATCATGC
CCCTTATGTCTTGGGCTTCACGCATGCTACAATGGCCGGTACAAAGGGCTGCAATACCGTAAGGTGGAGCGAATCCCAAA
AAGCCGGTCCCAGTTCGGATTGAGGTCTGCAACTCGACCTCATGAAGTCGGAGTCGCTAGTAATCGCAGATCAGCAACGC
TGCGGTGAATACGTTCCCGGGTCTTGTACACACCGCCCGTCAAGTCATGAAAGTCGGTAACACCTGAAGCCGGTGGCCCA
ACCCTTGTGGAGGGAGCCGTCGAAGGTGGGATCGGTAATTAGGACTAAGTCGTAACAAGGTAGCCGTACCGGAAGGTGCG
GCTGGTTCCCCCCTCCTTT

>Seq41 [organism=Methylobacterium sp.] [isolate=CL120c] from cucumber inner tissues, 16S ribosomal RNA gene partial sequence.
GAGCCCGCCCGGTAAACGTATGAATGCCAGCTGTTGGGGTGCTTGCACCGCATTAGCGCAGCTAACGCTTTGAGCATTCC
GCCTGGGGAGTACGGTCGCAAGATTAAAACTCAAAGGAATTGACGGGGGCCCGCACAAGCGGTGGAGCATGTGGTTTAAT
TCGAAGCAACGCGCAGAACCTTACCATCCTTTGACATGGCGTGTTACCCAGAGAGATTTGGGGTCCACTTCGGTGGCGCG
CACACAGGTGCTGCATGGCTGTCGTCAGCTCGTGTCGTGAGATGTTGGGTTAAGTCCCGCAACGAGCGCAACCCACGTCC
TTAGTTGCCATCATTCAGTTGGGCACTCTAGGGAGACTGCCGGTGATAAGCCGCGAGGAAGGTGTGGATGACGTCAAGTC
CTCATGGCCCTTACGGGATGGGCTACACACGTGCTACAATGGCGGTGACAGTGGGACGCGAAGGAGCGATCTGGAGCAAA
TCCCCAAAAGCCGTCTCAGTTCGGATTGCACTCTGCAACTCGAGTGCATGAAGGCGGAATCGCTAGTAATCGTGGATCAG
CATGCCACGGTGAATACGTTCCCGGGCCTTGTACACACCGCCCGTCACACCATGGGAGTTGGTCTTACCCGACGGCGCTG
CGCACGCAGAGCAGCGACACGTAGGTCAGCGACTGGTGAGTCGTACAGTAGCGTAGGGACGACGGGGCGTGGAATCACCT
ATTATATAAAAGA

>Seq42 [organism=Microbacterium testaceum] [isolate=CL251a] from cucumber inner tissues, 16S ribosomal RNA gene partial sequence.
AGCAAGGAGGCCGCTAACGATGGGACTAGTTGTGGGGACCATTCCACGGTTTCCGTGACGCAGCTAACGCATTAAGTTCC
CCGCCTGGGGAGTACGGCCGCAAGGCTAAAACTCAAAGGAATTGACGGGGACCCGCACAAGCGGCGGAGCATGCGGATTA
ATTCGATGCAACGCGAAGAACCTTACCAAGGCTTGACATATACGAGAACGGGCCAGAAATGGTCAACTCTTTGGACACTC
GTAAACAGGTGGTGCATGGTTGTCGTCAGCTCGTGTCGTGAGATGTTGGGTTAAGTCCCGCAACGAGCGCAACCCTCGTT
CTATGTTGCCAGCACGTAATGGTGGGAACTCATGGGATACTGCCGGGGTCAACTCGGAGGAAGGTGGGGATGACGTCAAA
TCATCATGCCCCTTATGTCTTGGGCTTCACGCATGCTACAATGGCCGGTACAAAGGGCTGCAATACCGTGAGGTGGAGCG
AATCCCAAAAAGCCGGTCCCAGTTCGGATTGAGGTCTGCAACTCGACCTCATGAAGTCGGAGTCGCTAGTAATCGCAGAT
CAGCAACGCTGCGGTGAATACGTTCCCGGGTCTTGTACACACCGCCCGTCAAGTCATGAAAGTCGGTAACACTGAAGCGT
GACCACCCTTGTGAGGGAGCGTCGAGTGGATCGTATAAGACTAGTCGTACAGTAGCGTACGAGAGTTGGCCGTTATACAC
TCCCATAAAAG

>Seq43 [organism=Stenotrophomonas maltophilia] [isolate=CL120b2] from cucumber inner tissues, 16S ribosomal RNA gene partial sequence.
GGTCATACGAGCGACTGGATGTTGGGTGCATTTGGCACGCAGTATCGAAGCTAACGCGTTAAGTTCGCCGCCTGGGGAGT
ACGGTCGCAAGACTGAAACTCAAAGGAATTGACGGGGGCCCGCACAAGCGGTGGAGTATGTGGTTTAATTCGATGCAACG
CGAAGAACCTTACCTGGCCTTGACATGTCGAGAACTTTCCAGAGATGGATTGGTGCCTTCGGGAACTCGAACACAGGTGC
TGCATGGCTGTCGTCAGCTCGTGTCGTGAGATGTTGGGTTAAGTCCCGCAACGAGCGCAACCCTTGTCCTTAGTTGCCAG
CACGTAATGGTGGGAACTCTAAGGAGACCGCCGGTGACAAACCGGAGGAAGGTGGGGATGACGTCAAGTCATCATGGCCC
TTACGGCCAGGGCTACACACGTACTACAATGGTAGGGACAGAGGGCTGCAAGCCGGCGACGGTAAGCTAATCCCAGAAAC
CCTATCTCAGTCCGGATTGGAGTCTGCAACTCGACTCCATGAAGTCGGAATCGCTAGTAATCGCAGATCAGCATTGCTGC
GGTGAATACGTTCCCGGGCCTTGTACACACCGCCCGTCACACCATGGGAGTTTGTTGCACCAGAAGCAGGTAGCTTAACC
TTCGGGAGGGCGCTTGCCACGGTGTGGCCGATGACTGGGGTGAAGTCGTAACAAGGTAGCCGTATCGGAAGGTGTGGCTG
GTCTACCCCTCCCATATAAAAAACCCCCCAAAAGCCGCGCCCTGCCGCTTTGTTTCCCCCCGGGGGCGGAACTGGCCATC
TAACGGGATAACCTCAGCGTCTTGGGGGGGGCCCACCCCAGACGGTGAGTCAAGGGATTTATTTGGCCCCACACGAAAAA
CCTTAGTGGCTTATTTATTAAGAAAATATCCTAACTGGCTTGGCTGTCAGAATCTCCTAAGATGGATGTGCCTTGCTGAC
GAGAGCCTCGTGCCGTCAGGAGTTTCTCGTTACTGTCTGGAAGATAGGGATAAACGCACCAGGTCACCTTGTCCTATATG
TGCGGCACGCTAGGCGCGCAACTCAAGACCCCCTGTCAACTGAGAAAGGTTGAGTATCTCAGCATCTGTGCCTTACGACG
CCTTCACCTATTGACTGGAGGAGCGATGTGTCATGCGCAGGATACCATTCGA

>Seq44 [organism=Pseudomonas sp.] [isolate=CL002b] from cucumber inner tissues, 16S ribosomal RNA gene partial sequence.
GGTGCTACGATGTCACTAGCCGTTGGATCCTTGAGATTTTAGTGGCGCAGCTAACGCATTAAGTTGACCGCCTGGGGAGT
ACGGCCGCAAGGTTAAAACTCAAATGAATTGACGGGGGCCCGCACAAGCGGTGGAGCATGTGGTTTAATTCGAAGCAACG
CGAAGAACCTTACCAGGCCTTGACATGCAGAGAACTTTCCAGAGATGGATTGGTGCCTTCGGGAACTCTGACACAGGTGC
TGCATGGCTGTCGTCAGCTCGTGTCGTGAGATGTTGGGTTAAGTCCCGTAACGAGCGCAACCCTTGTCCTTAGTTACCAG
CACGTTATGGTGGGCACTCTAAGGAGACTGCCGGTGACAAACCGGAGGAAGGTGGGGATGACGTCAAGTCATCATGGCCC
TTACGGCCTGGGCTACACACGTGCTACAATGGTCGGTACAGAGGGTTGCCAAGCCGCGAGGTGGAGCTAATCTCACAAAA
CCGATCGTAGTCCGGATCGCAGTCTGCAACTCGACTGCGTGAAGTCGGAATCGCTAGTAATCGCGAATCAGAATGTCGCG
GTGAATACGTTCCCGGGCCTTGTACACACCGCCCGTCACACCATGGGAGTGGGTTGCACCAGAAGTAGCTAGTCTAACCT
TCGGGAGGACGGTTACCACGGTGTGATTCATGACTGGGGTGAAGTCGTAACAAGGTAGCCGTAGGGGAACCTGTGGCTGT
TCCCCCCCCCCTTTAAAAAAAATGGAAGCAACGGGGACCCTTCACGCATTACATCGTTACCCCTGTGGGGGGGGCCGCTC
GGTAAGTTAAACTGATGTGAAGGGGGGCCCGCGTAACACGGAGGAGGTTGTTTTTTTCTACAACGCGAGAACATGTGCTG
CGTTCCTCACCAGAAAACTTACAAGCTAGAAGTGGGAGCCTTCAGAGTAGTGGGCTTCGGAAGCCGACAGGCCTGCCGGC
ATGACCTGTGTCTGACACTTCGACTACCCCTTACTCGCAACCTCGTCCTTTTTCGACATCTGGGCGGACCTCTAGGACCA
GACGGGACAACGGAGGTAGGAGGTTATTCCTCAAGGTCTCAGGCCTACAGGCCGAGCCTACCATGCATACGGGATGCTAC
AAGTGCAACTCGAGGTTAAGCTTATTTCGCAAGACACGTACGTA

>Seq46 [organism=Stenotrophomonas maltophilia] [isolate=CL032a] from cucumber inner tissues, 16S ribosomal RNA gene partial sequence.
GGTCTTACGATGCGACTCATGTTGGGTGCATTTGGCACGCAGTATCGAAGCTAACGCGTTAAGTTCGCCGCCTGGGGAGT
ACGGTCGCAAGACTGAAACTCAAAGGAATTGACGGGGGCCCGCACAAGCGGTGGAGTATGTGGTTTAATTCGATGCAACG
CGAAGAACCTTACCTGGCCTTGACATGTCGAGAACTTTCCAGAGATGGATTGGTGCCTTCGGGAACTCGAACACAGGTGC
TGCATGGCTGTCGTCAGCTCGTGTCGTGAGATGTTGGGTTAAGTCCCGCAACGAGCGCAACCCTTGTCCTTAGTTGCCAG
CACGTAATGGTGGGAACTCTAAGGAGACCGCCGGTGACAAACCGGAGGAAGGTGGGGATGACGTCAAGTCATCATGGCCC
TTACGGCCAGGGCTACACACGTACTACAATGGTAGGGACAGAGGGCTGCAAGCCGGCGACGGTAAGCCAATCCCAGAAAC
CCTATCTCAGTCCGGATTGGAGTCTGCAACTCGACTCCATGAAGTCGGAATCGCTAGTAATCGCAGATCAGCATTGCTGC
GGTGAATACGTTCCCGGGCCTTGTACACACCGCCCGTCACACCATGGGAGTTTGTTGCACCAGAAGCAGGTAGCTTAACC
TTCGGGAGGGCGCTTGCCACGGTGTGGCCGATGACTGGGGTGAAGTCGTAACAAAGTAGCCGTATCGGAAGGTGCGGCTG
ATCCACCCTCCCCTTAA

>Seq47 [organism=Bacillus velezensis] [isolate=CL240d] from cucumber inner tissues, 16S ribosomal RNA gene partial sequence.
GCCTCCCAAACATGAAATGCTAGTGTTAGGGGGTTTCCGCCCCTTAGTGCTGCAGCTAACGCATTAAGCACTCCGCCTGG
GGAGTACGGTCGCAAGACTGAAACTCAAAGGAATTGACGGGGGCCCGCACAAGCGGTGGAGCATGTGGTTTAATTCGAAG
CAACGCGAAGAACCTTACCAGGTCTTGACATCCTCTGACAATCCTAGAGATAGGACGTCCCCTTCGGGGGCAGAGTGACA
GGTGGTGCATGGTTGTCGTCAGCTCGTGTCGTGAGATGTTGGGTTAAGTCCCGCAACGAGCGCAACCCTTGATCTTAGTT
GCCAGCATTCAGTTGGGCACTCTAAGGTGACTGCCGGTGACAAACCGGAGGAAGGTGGGGATGACGTCAAATCATCATGC
CCCTTATGACCTGGGCTACACACGTGCTACAATGGACAGAACAAAGGGCAGCGAAACCGCGAGGTTAAGCCAATCCCACA
AATCTGTTCTCAGTTCGGATCGCAGTCTGCAACTCGACTGCGTGAAGCTGGAATCACTAGTAATCGCGGATCAGCATGCC
GCGGTGAATACGTTCCCGGGCCTTGTACAACCGCCCCTCACAC

>Seq48 [organism=Stenotrophomonas maltophilia] [isolate=CL263a] from cucumber inner tissues, 16S ribosomal RNA gene partial sequence.
GCTCCTACGCTGCGACTGGATGTTGGGTGCATTTGGCACGCAGTATCGAAGCTAACGCGTTAAGTTCGCCGCCTGGGGAG
TACGGTCGCAAGACTGAAACTCAAAGGAATTGACGGGGGCCCGCACAAGCGGTGGAGTATGTGGTTTAATTCGATGCAAC
GCGAAGAACCTTACCTGGCCTTGACATGTCGAGAACTTTCCAGAGATGGATTGGTGCCTTCGGGAACTCGAACACAGGTG
CTGCATGGCTGTCGTCAGCTCGTGTCGTGAGATGTTGGGTTAAGTCCCGCAACGAGCGCAACCCTTGTCCTTAGTTGCCA
GCACGTAATGGTGGGAACTCTAAGGAGACCGCCGGTGACAAACCGGAGGAAGGTGGGGATGACGTCAAGTCATCATGGCC
CTTACGGCCAGGGCTACACACGTACTACAATGGTAGGGACAGAGGGCTGCAAGCCGGCGACGGTAAGCTAATCCCAGAAA
CCCTATCTCAGTCCGGATTGGAGTCTGCAACTCGACTCCATGAAGTCGGAATCGCTAGTAATCGCAGATCAGCATTGCTG
CGGTGAATACGTTCCCGGGCCTTGTACACACCGCCCGTCACACCATGGGAGTTTGTTGCACCAGAAGCAGGTAGCTTAAC
CTTCGGGAGGGCGCTTGCCACGGTGTGGCCGATGACTGGGGTGAAGTCGTAACAAGGTAGCCGTATCGGAAGGTGCGGCT
GGTCCCCCCCTCCCTTAAATTTCCCCCCAAAAAAATAACAATTGGCGTTTGTTTGCCCCCTCGCCGGCGATGGCCACCCA
ACACGTTAACTTCCCCGCCTGGGGGAGGCCCCCTCCCAGAGGGAGAGTCATGGGGGTTTATTCGGGCCCCCCCCAGCAAT
ACAATCAGTTGGTTTTAATTTCATCACCATATAACCTTACTTGGCTTGGAGCGTTTGAAATTTCCACAGATGGGATGGGG
TCTTCCGGAACCCAGCCTGCTGCTGCCGGCTGTGCTCGCTCTGTTCTGAATATTGGATTATTCCCCCTAGTCACCCTTGT
TCTATAGTTTCCGCACTCACTGGTGGGGCCCTCTTGAGGGCCCGCCCGGGAGAAGCGCGGAGGAAAGGGTGGGGAGTCCT
CAGGCTCTTGAGCGTGCCCTTACGGGGTCAGGCCCTTACACCCTACACATCATGGGGACGAGGAAAACGAGAGGGTGCCT
AGGCGCGCGGGGCCCAGGTAACCCAAATTCTCCAAAAAACCACAATAC

>Seq49 [organism=Microbacterium oxydans] [isolate=CL028b] from cucumber inner tissues, 16S ribosomal RNA gene partial sequence.
GGGCCCTACGTAGTAGACTAGTTGTGGGGTCATTCCACGGATTCCGTGACGCAGCTAACGCATTAAGTTCCCCGCCTGGG
GAGTACGGCCGCAAGGCTAAAACTCAAAGGAATTGACGGGGACCCGCACAAGCGGCGGAGCATGCGGATTAATTCGATGC
AACGCGAAGAACCTTACCAAGGCTTGACATATACGAGAACGGGCCAGAAATGGTCAACTCTTTGGACACTCGTAAACAGG
TGGTGCATGGTTGTCGTCAGCTCGTGTCGTGAGATGTTGGGTTAAGTCCCGCAACGAGCGCAACCCTCGTTCTATGTTGC
CAGCACGTAATGGTGGGAACTCATGGGATACTGCCGGGGTCAACTCGGAGGAAGGTGGGGATGACGTCAAATCATCATGC
CCCTTATGTCTTGGGCTTCACGCATGCTACAATGGCCGGTACAAAGGGCTGCAATACCGTGAGGTGGAGCGAATCCCAAA
AAGCCGGTCCCAGTTCGGATTGAGGTCTGCAACTCGACCTCATGAAGTCGGAGTCGCTAGTAATCGCAGATCAGCAACGC
TGCGGTGAATACGTTCCCGGGTCTTGTACACACCGCCCGTCAAGTCATGAAAGTCGGTAACACCTGAAGCCGGTGGCCTA
ACCCTTGTGGAGGGAGCCGTCGAAGGTGGGATCGGTAATTAGGACTAAGTCGTAACAAGGTAGCCGTACCGGAAGGTGCG
GCTGGTTCCCCCCTCCCTAC

>Seq51 [organism=Microbacterium testaceum] [isolate=CL236c] from cucumber inner tissues, 16S ribosomal RNA gene partial sequence.
GGATCCCACGCTGTAGACTAGTTGTGGGGACCATTCCACGGTTTCCGTGACGCAGCTAACGCATTAAGTTCCCCGCCTGG
GGAGTACGGCCGCAAGGCTAAAACTCAAAGGAATTGACGGGGACCCGCACAAGCGGCGGAGCATGCGGATTAATTCGATG
CAACGCGAAGAACCTTACCAAGGCTTGACATATACGAGAACGGGCCAGAAATGGTCAACTCTTTGGACACTCGTAAACAG
GTGGTGCATGGTTGTCGTCAGCTCGTGTCGTGAGATGTTGGGTTAAGTCCCGCAACGAGCGCAACCCTCGTTCTATGTTG
CCAGCACGTAATGGTGGGAACTCATGGGATACTGCCGGGGTCAACTCGGAGGAAGGTGGGGATGACGTCAAATCATCATG
CCCCTTATGTCTTGGGCTTCACGCATGCTACAATGGCCGGTACAAAGGGCTGCAATACCGTGAGGTGGAGCGAATCCCAA
AAAGCCGGTCCCAGTTCGGATTGAGGTCTGCAACTCGACCTCATGAAGTCGGAGTCGCTAGTAATCGCAGATCAGCAACG
CTGCGGTGAATACGTTCCCGGGTCTTGTACACACCGCCCGTCAAGTCATGAAAGTCGGTAACACCTGAAGCCGGTGGCCC
AACCCTTGTGGAGGGAGCCGTCGAAGGTGGGATCGGTAATTAGGACTAAGTCGTAAAAAGGTAGCCGTACCGGAAGGTGC
GGCTGGTTCACCCTCCATATAAAAAAAAGTCCCCAGGAGTTGGGTAATCGATGTGGGTTCCTCCCGGGGATTTCGTGACC
CACGTTAGAATTTAATTCACTTGTGGGGACTCGGCGAAGGCTAATCTCGCAGATTTTTTCTGGACTCCACACAAACCTAA
CAGCGCATTATTACTGCACAGGATACTAAATAGGGTAGACTTTGCAACCCGTCAAAAGTGTCACTCGTTTGTCTTCAACA
CAGGTGTGGAAGGTGCCGTCATCGTCACAGAGATTAGGGCTTAATTCCATGATCCAACCTCT

>Seq52 [organism=Staphylococcus epidermidis] [isolate=CL236a] from cucumber inner tissues, 16S ribosomal RNA gene partial sequence.
GGTGCACGAGAGTGCTAGTGTTAGGGGGTTTCCGCCCCTTAGTGCTGCAGCTAACGCATTAAGCACTCCGCCTGGGGAGT
ACGACCGCAAGGTTGAAACTCAAAGGAATTGACGGGGACCCGCACAAGCGGTGGAGCATGTGGTTTAATTCGAAGCAACG
CGAAGAACCTTACCAAATCTTGACATCCTCTGACCCCTCTAGAGATAGAGTTTTCCCCTTCGGGGGACAGAGTGACAGGT
GGTGCATGGTTGTCGTCAGCTCGTGTCGTGAGATGTTGGGTTAAGTCCCGCAACGAGCGCAACCCTTAAGCTTAGTTGCC
ATCATTAAGTTGGGCACTCTAAGTTGACTGCCGGTGACAAACCGGAGGAAGGTGGGGATGACGTCAAATCATCATGCCCC
TTATGATTTGGGCTACACACGTGCTACAATGGACAATACAAAGGGTAGCGAAACCGCGAGGTCAAGCAAATCCCATAAAG
TTGTTCTCAGTTCGGATTGTAGTCTGCAACTCGACTATATGAAGCTGGAATCGCTAGTAATCGTAGATCAGCATGCTACG
GTGAATACGTTCCCGGGTCTTGTACACACCGCCCGTCACACCACGAGAGTTTGTAACACCCGAAGCCGGTGGAGTAACCA
TTTGGAGCTAGCCGTCGAAGGTGGGACAAATGATTGGGGTGAAGTCGTAACAAGGTAGCCGTATCGGAAGGTGCGGCTGT
TTCCCCCCTTCTTTAAAAAAAAAACCCCCCCCTGATAGGGACCGCAACGAATTAATGGGCCCCCCCTTGGGGGGCTAAAA
TCAAAGGGTTACACCCCCACCTATGGGTGTGGCACCCCCCCCTGGCGGGGAGAGCAGTTGTTTATATACCGAAAACGTAA
GAAACTGTTGGTATATTTTAGCCTCCCGAGACCCTTATAAATTAGATTTTTCCCACCCTCGAAAAAAAAAAAACACGCCG
TTGCGGGGAAATGACTGACCTCTGTTGTTCTGTATCTTTTTCATTGATATTCGGCGACGGTGGGGGACCAACTCACACGG
GGCACATCGATTTTTAGTTCTGCCCTTCTTATCTGGGATTTCCCAGGAGACAAACCGAGAGGAGACTCATGAAAGAAGAA
GGGAGCATACACTTTGAGCGGTTGTGGTCCTTTTTTGGGGTGCTAGACTCCCCACTGCTATGACTGAGAACAAAAAGCAG
AAGGCGGGGCGCACAACGACGGGCGAGGCTCTCAGTCCCACACGTCCTCAACTTGA

>Seq53 [organism=Bacillus sp.] [isolate=CT159a2] from cucumber inner tissues, 16S ribosomal RNA gene partial sequence.
GGCTCCTACGAGAGTGCTAGTGTTAGAGGGTTTCCGCCCTTTAGTGCTGCAGCTAACGCATTAAGCACTCCGCCTGGGGA
GTACGGCCGCAAGGCTGAAACTCAAAGGAATTGACGGGGGCCCGCACAAGCGGTGGAGCATGTGGTTTAATTCGAAGCAA
CGCGAAGAACCTTACCAGGTCTTGACATCCTCTGACAACCCTAGAGATAGGGCTTTCCCCTTCGGGGGACAGAGTGACAG
GTGGTGCATGGTTGTCGTCAGCTCGTGTCGTGAGATGTTGGGTTAAGTCCCGCAACGAGCGCAACCCTTGATCTTAGTTG
CCAGCATTCAGTTGGGCACTCTAAGGTGACTGCCGGTGACAAACCGGAGGAAGGTGGGGATGACGTCAAATCATCATGCC
CCTTATGACCTGGGCTACACACGTGCTACAATGGATGGTACAAAGGGCTGCAAACCTGCGAAGGTAAGCGAATCCCATAA
AGCCATTCTCAGTTCGGATTGCAGGCTGCAACTCGCCTGCATGAAGCCGGAATCGCTAGTAATCGCGGATCAGCATGCCG
CGGTGAATACGTTCCCGGGCCTTGTACACACCGCCCGTCACACCACGAGAGTTTGTAACACCCGAAGTCGGTGAGGTAAC
CTTCATGGAGCCAGCCGCCTAAGGTGGGACAGATGATTGGGGTGAAGTCGTAACAAGGTAGCCGTATCGGAAGGTGCGGC
TGATTCCCCCCTTTCTT

>Seq55 [organism=Bacillus velezensis] [isolate=CL240a] from cucumber inner tissues, 16S ribosomal RNA gene partial sequence.
GGTGTTACGAGTAGTGCTAGTGTTAGGGGGTTTCCGCCCCTTAGTGCTGCAGCTAACGCATTAAGCACTCCGCCTGGGGA
GTACGGTCGCAAGACTGAAACTCAAAGGAATTGACGGGGGCCCGCACAAGCGGTGGAGCATGTGGTTTAATTCGAAGCAA
CGCGAAGAACCTTACCAGGTCTTGACATCCTCTGACAATCCTAGAGATAGGACGTCCCCTTCGGGGGCAGAGTGACAGGT
GGTGCATGGTTGTCGTCAGCTCGTGTCGTGAGATGTTGGGTTAAGTCCCGCAACGAGCGCAACCCTTGATCTTAGTTGCC
AGCATTCAGTTGGGCACTCTAAGGTGACTGCCGGTGACAAACCGGAGGAAGGTGGGGATGACGTCAAATCATCATGCCCC
TTATGACCTGGGCTACACACGTGCTACAATGGACAGAACAAAGGGCAGCGAAACCGCGAGGTTAAGCCAATCCCACAAAT
CTGTTCTCAGTTCGGATCGCAGTCTGCAACTCGACTGCGTGAAGCTGGAATCGCTAGTAATCGCGGATCAGCATGCCGCG
GTGAATACGTTCCCGGGCCTTGTACACACCGCCCGTCACACCACGAGAGTTTGTAACACCCGAAGTCGGTGAGGTAACCT
TTATGGAGCCAGCCGCCGAAGGTGGGACAGATGATTGGGGTGAAGTCGTAACAAGGTAGCCGTATCGGAAGGTGCGGCTG
ATCCCCCCCTTCTTTCTAAAGATCCCCCCCCTTTAAAGGCCGTCAAATGATAAGGAGTTCCCCCCCCTGGGGGATGGCGC
CTACGCGTAACACCTCCACTGGTGGAGTCGGATCCCCCCCCGAAGTCAAGGAATTGTTTTATTCCCACACGGTGGAACAG
AGTATTAATTCAAAAACCCGAAAACTTTACAGGCATGGCAGCGCGACCACCGAGAGAACGGACGACCCCTCGGGTGGATA
GCGTACGATGGTCTGCGTTCTTTTGTTTGTTCTGACCGTGGGGTACCTCCATAAGGGTACTTGATTATTATTGTGCGTCT
CATTGACACTCTAAGGCAACCACGGAAAAGCCAAGAAATTTGAAAATTAATCTATACGTTTGTCTCTTGGCGGGCTCTCC
GGTTCTCAGGGAATTATATATTGGTCGGAACCCGTGTGTATGA

>Seq56 [organism=Pseudomonas oryzihabitans] [isolate=CT275a] from cucumber inner tissues, 16S ribosomal RNA gene partial sequence.
GGTGGCTACGATGTCACTAGCCGTTGGGATCCTTGAGATCTTAGTGGCGCAGCTAACGCATTAAGTTGACCGCCTGGGGA
GTACGGCCGCAAGGTTAAAACTCAAATGAATTGACGGGGGCCCGCACAAGCGGTGGAGCATGTGGTTTAATTCGAAGCAA
CGCGAAGAACCTTACCTGGCCTTGACATGCTGAGAACTTTCCAGAGATGGATTGGTGCCTTCGGGAACTCAGACACAGGT
GCTGCATGGCTGTCGTCAGCTCGTGTCGTGAGATGTTGGGTTAAGTCCCGTAACGAGCGCAACCCTTGTCCTTAGTTACC
AGCACGTTATGGTGGGCACTCTAAGGAGACTGCCGGTGACAAACCGGAGGAAGGTGGGGATGACGTCAAGTCATCATGGC
CCTTACGGCCAGGGCTACACACGTGCTACAATGGTCGGTACAAAGGGTTGCCAAGCCGCGAGGTGGAGCTAATCCCATAA
AACCGATCGTAGTCCGGATCGCAGTCTGCAACTCGACTGCGTGAAGTCGGAATCGCTAGTAATCGTGAATCAGAACGTCA
CGGTGAATACGTTCCCGGGCCTTGTACACACCGCCCGTCACACCATGGGAGTGGGTTGCTCCAGAAGTAGCTAGTCTAAC
CTTCGGGAGGACGGTTACCACGGAGTGATTCATGACTGGGGTGAAGTCGTAACAAGGTAGCCGTAGGGGAACCTGTGGCT
GGCCCCCCCTCCCCTTATAAACAAAAACCCCCCGGCGCCCCCACCTCCCCCTAGGGTTCCCCGCCCCGCCGGGGGGGGGC
GCCCGAGAGCAATAAACCCAACAACATAGCTAGGCCCCCCCCCAGGCCGAGACGCAATGCGTTTAATTTGAACCCAACCC
CGAAAAAAACAA

>Seq57 [organism=Stenotrophomonas maltophilia] [isolate=CL029b] from cucumber inner tissues, 16S ribosomal RNA gene partial sequence.
GGCCTACGATGCGACTGGATGTTGGGTGCATTTGGCACGCAGTATCGAAGCTAACGCGTTAAGTTCGCCGCCTGGGGAGT
ACGGTCGCAAGACTGAAACTCAAAGGAATTGACGGGGGCCCGCACAAGCGGTGGAGTATGTGGTTTAATTCGATGCAACG
CGAAGAACCTTACCTGGCCTTGACATGTCGAGAACTTTCCAGAGATGGATTGGTGCCTTCGGGAACTCGAACACAGGTGC
TGCATGGCTGTCGTCAGCTCGTGTCGTGAGATGTTGGGTTAAGTCCCGCAACGAGCGCAACCCTTGTCCTTAGTTGCCAG
CACGTAATGGTGGGAACTCTAAGGAGACCGCCGGTGACAAACCGGAGGAAGGTGGGGATGACGTCAAGTCATCATGGCCC
TTACGGCCAGGGCTACACACGTACTACAATGGTAGGGACAGAGGGCTGCAAGCCGGCGACGGTAAGCTAATCCCAGAAAC
CCTATCTCAGTCCGGATTGGAGTCTGCAACTCGACTCCATGAAGTCGGAATCGCTAGTAATCGCAGATCAGCATTGCTGC
GGTGAATACGTTCCCGGGCCTTGTACACACCGCCCGTCACACCATGGGAGTTTGTTGCACCAGAAGCAGGTAGCTTAACC
TTCGGGAGGGCGCTTGCCACGGTGTGGCCGATGACTGGGGTGAAGTCGTAACAAGGTAGCCGTATCGGAAGGTGCGGCTG
GCCCCCCCCCCCCTTAAAAAACCCCCCCCTAGTTGAGCTTGGCCCTTTAGTTCGCCCCCCCGGGGGGGGGTACGCACTCT
CAAGGTAAAACTTACCGCTTGGTGGTGGACCCTCTCAGACTGAGGGTCTAGGGGTTTATATGGTTCCACACCAGCAAAAC
ATTACTGGGTTTAATTCGTTTAGAAATTACTTTACTGGATTGGCGGGTTCGGATATCGGAGAAGGATGGAGGCTTGCGGA
GTCTACCTGCGCTGCAGGATGTTGTAGTTATTTCCCTGACAGATGGGTCCTCCGACTCAGCGCGCCTTTGTTCTTAATTG
CGGCGCCTCATTGGTGGAACTCTAGGAACCCCTGGTAAGAAATGGAGAAAGAGTGGATATACACTCAGGTCCGCTGGCCT
TACGTCAGCTCACACACTCACATTGACATGAAGGTAGAGGAGTCTAGGCGCCGCAGCCGGGTATAGACATTCTGCCGA

>Seq59 [organism=Staphylococcus warneri] [isolate=CL034a2] from cucumber inner tissues, 16S ribosomal RNA gene partial sequence.
GGGGACTACGATGAGTGCTAGTGTTAGGGGGTTTCCGCCCCTTAGTGCTGCAGCTAACGCATTAAGCACTCCGCCTGGGG
AGTACGACCGCAAGGTTGAAACTCAAAGGAATTGACGGGGACCCGCACAAGCGGTGGAGCATGTGGTTTAATTCGAAGCA
ACGCGAAGAACCTTACCAAATCTTGACATCCTTTGACCGCTCTAGAGATAGAGTTTTCCCCTTCGGGGGACAAAGTGACA
GGTGGTGCATGGTTGTCGTCAGCTCGTGTCGTGAGATGTTGGGTTAAGTCCCGCAACGAGCGCAACCCTTAAGCTTAGTT
GCCATCATTAAGTTGGGCACTCTAAGTTGACTGCCGGTGACAAACCGGAGGAAGGTGGGGATGACGTCAAATCATCATGC
CCCTTATGATTTGGGCTACACACGTGCTACAATGGACAATACAAAGGGCAGCTAAACCGCGAGGTCAAGCAAATCCCATA
AAGTTGTTCTCAGTTCGGATTGTAGTCTGCAACTCGACTACATGAAGCTGGAATCGCTAGTAATCGTAGATCAGCATGCT
ACGGTGAATACGTTCCCGGGTCTTGTACACACCGCCCGTCACACCACGAGAGTTTGTAACACCCGAAGCCGGTGGAGTAA
CCATTTATGGAGCTAGCCGTCGAAGGTGGGACAAATGATTGGGGTGAAGTCGTAACAAGGTAGCCGTATCGGAAGGTGCG
GCTGTCCCCCCCCTCTTTTTATAATTTCCCCCCCATAAGAGCGAGAACTAAAGGCATTGATCTCTCCCCCGGGGGAAGAC
AACCGACAGGTGGAAATCACTGAATTGGCGGGGGCCACCACAACGTCTGAGAGCACAGGAGTGATTTCGAACCCCCGAAG
AACCATAGCGATTGTGATCTCACTTGACAGCCTTCACAATCTGTCTCCCTCTAGAGTACAAACATACAGATTCCCTACGG
GTCACGACCGTGCTGTAAAATTGTGTATATGTCCTAGAAGTGAGCTTACGCAAATGGCATGATAGTTGGCACTACACTGC
AGCTGGAGTCAACTCGGGAAGCCGAAGTAAGTAGATCACGCTACCTAGCCTGAATGGCTCGCACACTGAAGAAGGAGAGA
TAACCGGGGGCCT

>Seq60 [organism=Paenibacillus polymyxa] [isolate=CL118a] from cucumber inner tissues, 16S ribosomal RNA gene partial sequence.
GGTGATCGATGTATGCTAGTGTTAGGGGTTTCGATACCCTTGGTGCCGAAGTTAACACATTAAGCATTCCGCCTGGGGAG
TACGGTCGCAAGACTGAAACTCAAAGGAATTGACGGGGACCCGCACAAGCAGTGGAGTATGTGGTTTAATTCGAAGCAAC
GCGAAGAACCTTACCAGGTCTTGACATCCCTCTGACCGGTCTAGAGATAGACCTTTCCTTCGGGACAGAGGAGACAGGTG
GTGCATGGTTGTCGTCAGCTCGTGTCGTGAGATGTTGGGTTAAGTCCCGCAACGAGCGCAACCCTTATGCTTAGTTGCCA
GCAGGTCAAGCTGGGCACTCTAAGCAGACTGCCGGTGACAAACCGGAGGAAGGTGGGGATGACGTCAAATCATCATGCCC
CTTATGACCTGGGCTACACACGTACTACAATGGCCGGTACAACGGGAAGCGAAATCGCGAGGTGGAGCCAATCCTAGAAA
AGCCGGTCTCAGTTCGGATTGTAGGCTGCAACTCGCCTACATGAAGTCGGAATTGCTAGTAATCGCGGATCAGCATGCCG
CGGTGAATACGTTCCCGGGTCTTGTACACACCGCCCGTCACACCACGAGAGTTTACAACACCCGAAGTCGGTGGGGTAAC
CCGCAAGGGAGCCAGCCGCCGAAGGTGGGGTAGATGATTGGGGTGAAGTCGTAACAAGGTAGCCGTATCGGAAGGTGTGG
CTGGTTCCACCTCCCTTA

>Seq61 [organism=Bacillus licheniformis] [isolate=CL030b] from cucumber inner tissues, 16S ribosomal RNA gene partial sequence.
GCTGATACGAGAGTGCTAGTGTTAGAGGGTTTCCGCCCTTTAGTGCTGCAGCAAACGCATTAAGCACTCCGCCTGGGGAG
TACGGTCGCAAGACTGAAACTCAAAGGAATTGACGGGGGCCCGCACAAGCGGTGGAGCATGTGGTTTAATTCGAAGCAAC
GCGAAGAACCTTACCAGGTCTTGACATCCTCTGACAACCCTAGAGATAGGGCTTCCCCTTCGGGGGCAGAGTGACAGGTG
GTGCATGGTTGTCGTCAGCTCGTGTCGTGAGATGTTGGGTTAAGTCCCGCAACGAGCGCAACCCTTGATCTTAGTTGCCA
GCATTCAGTTGGGCACTCTAAGGTGACTGCCGGTGACAAACCGGAGGAAGGTGGGGATGACGTCAAATCATCATGCCCCT
TATGACCTGGGCTACACACGTGCTACAATGGGCAGAACAAAGGGCAGCGAAGCCGCGAGGCTAAGCCAATCCCACAAATC
TGTTCTCAGTTCGGATCGCAGTCTGCAACTCGACTGCGTGAAGCTGGAATCGCTAGTAATCGCGGATCAGCATGCCGCGG
TGAATACGTTCCCGGGCCTTGTACACACCGCCCGTCACACCACGAGAGTTTGTAACACCCGAAGTCGGTGAGGTAACCTT
TTGGAGCCAGCCGCCGAAGGTGGGACAGATGATTGGGGTGAAGTCGTAACAAGGTAGCCGTATCGGAAGGTGCGGCTGTT
CCCCCCCCCCTTTATAAAAAAGGCCCCCCCCCCTTGAGGTGCCCCCTGTCACAGGGTTACCCCCCCCCGGGGGGGGACCA
AACGTAAAAAACACTACATCAGGAGATTACAGCTCCCCCGCCTCAGACCAGAGGAATTGACAGTGTCTCGCAGATCGGCG
CGAAAAGTGCTTTCGTGTATCAACTCATCACCTTCCCGATTTAGATGTCTGCGTCCCCAAAGGGAGAGATTCCCGTGGGG
GAGGGAATTGACCCGCGCTGCACGCCTTGTATCTTCTGTCAGAAGGTGGGCTAAGTCGCAGAGGCATACCTGAACTCTAT
TTCCCACTTTTCTTTGGGCCGTCTCGGGGGACACGCCGAAAGAACGGAGAGAAGAGGGTGGGGAAGAAAATAGGCGCGCC
GTGCCTTGTATATGACCGTGACCACACCTCTACTCCTGGGGGAGAAAAAGGAGAGCCAACGGCCAAGCTAACGCAAAGCT
TCCAGGGAAGCTCACTTCTATC

>Seq62 [organism=Pseudomonas oryzihabitans] [isolate=CT157a] from cucumber inner tissues, 16S ribosomal RNA gene partial sequence.
GGTGTTCACGAGTCACTAGCCGTTGGGATCCTTGAGATCTTAGTGGCGCAGCTAACGCATTAAGTTGACCGCCTGGGGAG
TACGGCCGCAAGGTTAAAACTCAAATGAATTGACGGGGGCCCGCACAAGCGGTGGAGCATGTGGTTTAATTCGAAGCAAC
GCGAAGAACCTTACCTGGCCTTGACATGCTGAGAACTTTCCAGAGATGGATTGGTGCCTTCGGGAACTCAGACACAGGTG
CTGCATGGCTGTCGTCAGCTCGTGTCGTGAGATGTTGGGTTAAGTCCCGTAACGAGCGCAACCCTTGTCCTTAGTTACCA
GCACGTTATGGTGGGCACTCTAAGGAGACTGCCGGTGACAAACCGGAGGAAGGTGGGGATGACGTCAAGTCATCATGGCC
CTTACGGCCAGGGCTACACACGTGCTACAATGGTCGGTACAAAGGGTTGCCAAGCCGCGAGGTGGAGCTAATCCCATAAA
ACCGATCGTAGTCCGGATCGCAGTCTGCAACTCGACTGCGTGAAGTCGGAATCGCTAGTAATCGTGAATCAGAACGTCAC
GGTGAATACGTTCCCGGGCCTTGTACACACCGCCCGTCACACCATGGGAGTGGGTTGCTCCAGAAGTAGCTAGTCTAACC
TTCGGGAGGACGGTTACCACGGAGTGATTCATGACTGGGGTGAAGTCGTAACAAGGTAGCCGTAGGGGAACCTGCGGCTG
GTTCCCCCCCTCTTT

>Seq65 [organism=Pseudomonas putida] [isolate=CL017b] from cucumber inner tissues, 16S ribosomal RNA gene partial sequence.
GGCTCTTAAGCAGTCCTAGCCGTTGGATCCTTGAGATTTTAGTGGCGCAGCTAACGCATTAAGTTGACCGCCTGGGGAGT
ACGGCCGCAAGGTTAAAACTCAAATGAATTGACGGGGGCCCGCACAAGCGGTGGAGCATGTGGTTTAATTCGAAGCAACG
CGAAGAACCTTACCAGGCCTTGACATGCAGAGAACTTTCCAGAGATGGATTGGTGCCTTCGGGAACTCTGACACAGGTGC
TGCATGGCTGTCGTCAGCTCGTGTCGTGAGATGTTGGGTTAAGTCCCGTAACGAGCGCAACCCTTGTCCTTAGTTACCAG
CACGTTATGGTGGGCACTCTAAGGAGACTGCCGGTGACAAACCGGAGGAAGGTGGGGATGACGTCAAGTCATCATGGCCC
TTACGGCCTGGGCTACACACGTGCTACAATGGTCGGTACAGAGGGTTGCCAAGCCGCGAGGTGGAGCTAATCTCACAAAA
CCGATCGTAGTCCGGATCGCAGTCTGCAACTCGACTGCGTGAAGTCGGAATCGCTAGTAATCGCGAATCAGAATGTCGCG
GTGAATACGTTCCCGGGCCTTGTACACACCGCCCGTCACACCATGGGAGTGGGTTGCACCAGAAGTAGCTAGTCTAACCT
TCGGGAGGACGGTTACCACGGTGTGATTCATGACTGGGGTGAAGTCGTAACAAGGTAGCCGTAGGGGAACCTGCGGCTGG
ATCCACCCTCCTTAAAA

>Seq67 [organism=Microbacterium paraoxydans] [isolate=CL035a] from cucumber inner tissues, 16S ribosomal RNA gene partial sequence.
GCGGCTACGTTGGGACTAGTTGTGGGGACATTCCCGGTTTCCGTGACGCAGCTAACGCATTAAGTTCCCCGCCTGGGGAG
TACGGCCGCAAGGCTAAAACTCAAAGGAATTGACGGGGACCCGCACAAGCGGCGGAGCATGCGGATTAATTCGATGCAAC
GCGAAGAACCTTACCAAGGCTTGACATATACGAGAACGGGCCAGAAATGGTCAACTCTTTGGACACTCGTAAACAGGTGG
TGCATGGTTGTCGTCAGCTCGTGTCGTGAGATGTTGGGTTAAGTCCCGCAACGAGCGCAACCCTCGTTCTATGTTGCCAG
CACGTAATGGTGGGAACTCATGGGATACTGCCGGGGTCAACTCGGAGGAAGGTGGGGATGACGTCAAATCATCATGCCCC
TTATGTCTTGGGCTTCACGCATGCTACAATGGCCGGTACAAAGGGCTGCAATACCGTAAGGTGGAGCGAATCCCAAAAAG
CCGGTCCCAGTTCGGATTGAGGTCTGCAACTCGACCTCATGAAGTCGGAGTCGCTAGTAATCGCAGATCAGCAACGCTGC
GGTGAATACGTTCCCGGGTCTTGTACACACCGCCCGTCAAGTCATGAAAGTCGGTAACACCTGAAGCCGGTGGCCCAACC
CTTGTGGAGGGAGCCGTCGAAGGTGGGATCGGTAATTAGGACTAAGTCGTAACAAGGTAGCCGTACCGGAAGGTGCGGCT
GGTTCCACCCTCCTA

>Seq68 [organism=Pseudomonas oryzihabitans] [isolate=CT158a] from cucumber inner tissues, 16S ribosomal RNA gene partial sequence.
GCCTGCTTTCGTGTCACTAGCCGTTGGGATCCTTGAGATCTTAGTGGCGCAGCTAACGCATTAAGTTGACCGCCTGGGGA
GTACGGCCGCAAGGTTAAAACTCAAATGAATTGACGGGGGCCCGCACAAGCGGTGGAGCATGTGGTTTAATTCGAAGCAA
CGCGAAGAACCTTACCTGGCCTTGACATGCTGAGAACTTTCCAGAGATGGATTGGTGCCTTCGGGAACTCAGACACAGGT
GCTGCATGGCTGTCGTCAGCTCGTGTCGTGAGATGTTGGGTTAAGTCCCGTAACGAGCGCAACCCTTGTCCTTAGTTACC
AGCACGTTATGGTGGGCACTCTAAGGAGACTGCCGGTGACAAACCGGAGGAAGGTGGGGATGACGTCAAGTCATCATGGC
CCTTACGGCCAGGGCTACACACGTGCTACAATGGTCGGTACAAAGGGTTGCCAAGCCGCGAGGTGGAGCTAATCCCATAA
AACCGATCGTAGTCCGGATCGCAGTCTGCAACTCGACTGCGTGAAGTCGGAATCGCTAGTAATCGTGAATCAGAACGTCA
CGGTGAATACGTTCCCGGGCCTTGTACACACCGCCCGTCACACCATGGGAGTGGGTTGCTCCAGAAGTAGCTAGTCTAAC
CTTCGGGAGGACGGTTACCACGGAGTGATTCATGACTGGGGTGAAGTCGTAACAAGGTAGCCGTAGGGGAACCTGCGGCT
GGTTCACCCCTCCTTATAAAAAAAATCCGAAAGGATGTCACTATCTTTTGGGAATCTTGAGATCTTAATGGCCCCCCTGA
AGCATTAAATTTAACGCCTGGGGAGTACGCCGCAAGGTTAAAACTCAGATGAAATTGACTGGGGACCGCACAGCGGAAGA
ACATGTTGGTTTTATATTAAACAACGCGCATAACTTTACTGGGCTTGGAGTGCTGAGGACTTTCTGAAAAGGGATGGGGT
CTTTCGGAATCGAACAGGGGTTCATGGATGTTGTCGCTGGTGTCTGGAGATGAAGGGATCAGTTGTACTCAGTCACTTTG
TCCTTAGTTACAGCAGTTTATGGATGGAGCATTCTTAAGGAACGCCGGTGACAACCGGGAGGAGGGTGGGAAGGCTTTCA
GTCTACTTGGCTTTACGGCCGAGCTACACTAGTACTACAGTTCCGGTCAAGTGCACGCCCGAGGGGGAAACCTTATTTCT
TAT

>Seq70 [organism=Pseudomonas oryzihabitans] [isolate=CR081a] from cucumber inner tissues, 16S ribosomal RNA gene partial sequence.
GGTCCCTACGGATGTCACTAGCCGTTGGGATCCTTGAGATCTTAGTGGCGCAGCTAACGCATTAAGTTGACCGCCTGGGG
AGTACGGCCGCAAGGTTAAAACTCAAATGAATTGACGGGGGCCCGCACAAGCGGTGGAGCATGTGGTTTAATTCGAAGCA
ACGCGAAGAACCTTACCTGGCCTTGACATGCTGAGAACTTTCCAGAGATGGATTGGTGCCTTCGGGAACTCAGACACAGG
TGCTGCATGGCTGTCGTCAGCTCGTGTCGTGAGATGTTGGGTTAAGTCCCGTAACGAGCGCAACCCTTGTCCTTAGTTAC
CAGCACGTTATGGTGGGCACTCTAAGGAGACTGCCGGTGACAAACCGGAGGAAGGTGGGGATGACGTCAAGTCATCATGG
CCCTTACGGCCAGGGCTACACACGTGCTACAATGGTCGGTACAAAGGGTTGCCAAGCCGCGAGGTGGAGCTAATCCCATA
AAACCGATCGTAGTCCGGATCGCAGTCTGCAACTCGACTGCGTGAAGTCGGAATCGCTAGTAATCGTGAATCAGAACGTC
ACGGTGAATACGTTCCCGGGCCTTGTACACACCGCCCGTCACACCATGGGAGTGGGTTGCTCCAGAAGTAGCTAGTCTAA
CCTTCGGGAGGACGGTTACCACGGAGTGATTCATGACTGGGGTGAAGTCGTAACAAGGTAGCCGTAGGGGAACCTGCGGC
TGGTCCCCCCTCCTTATAAAAAAAAAAAAAAGACGACCCTCACTACTCCCTTGGACCCCTGAGAGCCTAGGGGCGCCAAC
TACAAACTAAATGAACATCAGGGGGGCTCGCCGCAAGGTTAAAACTCAGAGGTATTGACTGAGGCCCCCCAACAACGTAA
CTGTTCATTAAATTCAACAAACTAAAACCTAACGGACTTGACTGCTCAGAATTTCAAACAGGGATGGCGCCTTCGGGAAC
TCAGACCGGTCTGCAGGCTTTGTCGTAGATGCCCTGAAAAAGTGGACTTTTCGTACTAGTCAAACCTTGGTCCTTGGTTC
CGTCCATTTATGGGTGATCCCTCCTTAAGGAACACGTCGGAGTAAAAGAGACGGAAGAAAAGCGTGGAGAGATGAACCAG
AGATCTCAAGGGCCTTTTACGGACTGGCTTATACAATGTGTTACAATGGTTCATTATACAAGGGTGTGCAGACACACCCG
GTAAGGGGGAAGCCTTAATTCTCTATAAAAACGCCCA

>Seq69 [organism=Bacillus licheniformis] [isolate=CT159b] from cucumber inner tissues, 16S ribosomal RNA gene partial sequence.
GGTTGCCTACGATGAGTGCTAAGTGTTAGAGGGTTTCCGCCCTTTAGTGCTGCAGCAAACGCATTAAGCACTCCGCCTGG
GGAGTACGGTCGCAAGACTGAAACTCAAAGGAATTGACGGGGGCCCGCACAAGCGGTGGAGCATGTGGTTTAATTCGAAG
CAACGCGAAGAACCTTACCAGGTCTTGACATCCTCTGACAACCCTAGAGATAGGGCTTCCCCTTCGGGGGCAGAGTGACA
GGTGGTGCATGGTTGTCGTCAGCTCGTGTCGTGAGATGTTGGGTTAAGTCCCGCAACGAGCGCAACCCTTGATCTTAGTT
GCCAGCATTCAGTTGGGCACTCTAAGGTGACTGCCGGTGACAAACCGGAGGAAGGTGGGGATGACGTCAAATCATCATGC
CCCTTATGACCTGGGCTACACACGTGCTACAATGGGCAGAACAAAGGGCAGCGAAGCCGCGAGGCTAAGCCAATCCCACA
AATCTGTTCTCAGTTCGGATCGCAGTCTGCAACTCGACTGCGTGAAGCTGGAATCGCTAGTAATCGCGGATCAGCATGCC
GCGGTGAATACGTTCCCGGGCCTTGTACACACCGCCCGTCACACCACGAGAGTTTGTAACACCCGAAGTCGGTGAGGTAA
CCTTTTGGAGCCAGCCGCCGAAGGTGGGACAGATGATTGGGGTGAAGTCGTAACAAGGTAGCCGTATCGGAAGGTGTGGC
TGGTCCCCCCCTTCTTTATAAAAAAAAAAAAAAAAAATAAGAGTGCCAAAAGTTACATGGTTTCCGCCCTTTGGGGGGGC
GGGAGCGCTTAAGCACTCCCCTGGTGATTAGGGTGCCGCACTGAAACTCTGAGATGGACGGGGTCCCACAACCGGTGAAA
AGTGGTTTAAATTCAACACCTATAACCTTACAGACATGACATCTCTGACCACTTGAAAAAGACTTTCCTTTCGGGGCGAA
TGCCAGGTGGTGCACGGCTATGTCTCTCTGTTCTGGCAGTTGGTAAGTTCCACGACGCGTACTTGGAATCTAATGTCCGC
ATTCCCTTGGGCCTCTCTAGGTGACTTGCCGGTACAAACCCGGAAGAGAGGGGGGGTGTATAACTCACATGCTGCGTGTG
CTTTATTGGAACCGGCCTACACACTGGCTTCTCAAGTGGGGGCAGAAACAAGGGACGGCGAACTCGCGAGAGGGCTAGAC
CCATATCCGGCAAACTCG

>Seq71 [organism=Staphylococcus warneri] [isolate=CT043a] from cucumber inner tissues, 16S ribosomal RNA gene partial sequence.
GCTTGGCTCCGCCTGTGTGCTAGTGTTAGGGGGTTTCCGCCCCTTAGTGCTGCAGCTAACGCATTAAGCACTCCGCCTGG
GGAGTACGACCGCAAGGTTGAAACTCAAAGGAATTGACGGGGACCCGCACAAGCGGTGGAGCATGTGGTTTAATTCGAAG
CAACGCGAAGAACCTTACCAAATCTTGACATCCTTTGACCGCTCTAGAGATAGAGTTTTCCCCTTCGGGGGACAAAGTGA
CAGGTGGTGCATGGTTGTCGTCAGCTCGTGTCGTGAGATGTTGGGTTAAGTCCCGCAACGAGCGCAACCCTTAAGCTTAG
TTGCCATCATTAAGTTGGGCACTCTAAGTTGACTGCCGGTGACAAACCGGAGGAAGGTGGGGATGACGTCAAATCATCAT
GCCCCTTATGATTTGGGCTACACACGTGCTACAATGGACAATACAAAGGGCAGCTAAACCGCGAGGTCAAGCAAATCCCA
TAAAGTTGTTCTCAGTTCGGATTGTAGTCTGCAACTCGACTACATGAAGCTGGAATCGCTAGTAATCGTAGATCAGCATG
CTACGGTGAATACGTTCCCGGGTCTTGTACACACCGCCCGTCACACCACGAGAGTTTGTAACACCCGAAGCCGGTGGAGT
AACCATTTATGGAGCTAGCCGTCGAAGGTGGGACAAATGATTGGGGTGAAGTCGTAACAAGGTAGCCGTATCGGAAGGTG
TGGCTGGACCACCCCTCCTTAAAC

>Seq72 [organism=Paracoccus marcusii] [isolate=CL006a] from cucumber inner tissues, 16S ribosomal RNA gene partial sequence.
AATTTCTAACTAATGAAATGCCACACGTCGGCAAGCATGCTTGTCGGTGTCACACCTAACGGATTAAGCATTCCCCCCGG
GGAGTACGGTCGCAAGATTAAAACTCAAAGGAATTGACGGGGGCCCGCACAAGCGGTGGAGCATGTGGTTTAATTCGAAG
CAACGCGCAGAACCTTACCAACCCTTGACATGGCAGGACCGCTGGAGAGATTCAGCTTTCTCGTAAGAGACCTGCACACA
GGTGCTGCATGGCTGTCGTCAGCTCGTGTCGTGAGATGTTCGGTTAAGTCCGGCAACGAGCGCAACCCACGTCCCTAGTT
GCCAGCATTCAGTTGGGCACTCTATGGAAACTGCCGATGATAAGTCGGAGGAAGGTGTGGATGACGTCAAGTCCTCATGG
CCCTTACGGGTTGGGCTACACACGTGCTACAATGGTGGTGACAGTGGGTTAATCCCCAAAAGCCATCTCAGTTCGGATTG
TCCTCTGCAACTCGAGGGCATGAAATTGGAATCGCTAGTAATCGC

>Seq73 [organism=Paenibacillus xylanexedens] [isolate=CL135a] from cucumber inner tissues, 16S ribosomal RNA gene partial sequence.
GGTGCCAACGCTGAGTGCTAGGTGTTAGGGGTTTCGATACCCTTGGTGCCGAAGTTAACACATTAAGCACTCCGCCTGGG
GAGTACGGTCGCAAGACTGAAACTCAAAGGAATTGACGGGGACCCGCACAAGCAGTGGAGTATGTGGTTTAATTCGAAGC
AACGCGAAGAACCTTACCAGGTCTTGACATCCCTCTGATCGGTACAGAGATGTATCTTTCCTTCGGGACAGAGGAGACAG
GTGGTGCATGGTTGTCGTCAGCTCGTGTCGTGAGATGTTGGGTTAAGTCCCGCAACGAGCGCAACCCTTATATTTAGTTG
CCAGCACTTCGGGTGGGCACTCTAGATAGACTGCCGGTGACAAACCGGAGGAAGGTGGGGATGACGTCAAATCATCATGC
CCCTTATGACCTGGGCTACACACGTACTACAATGGCCGGTACAACGGGCTGCGAAATCGCGAGATGGAGCCAATCCCAAC
AAAGCCGGTCTCAGTTCGGATTGCAGGCTGCAACTCGCCTGCATGAAGTCGGAATTGCTAGTAATCGCGGATCAGCATGC
CGCGGTGAATACGTTCCCGGGTCTTGTACACACCGCCCGTCACACCACGAGAGTTTATAACACCCGAAGTCGGTGGGGTA
ACCGCAAGGAGCCAGCCGCCGAAGGTGGGATAGATGATTGGGGTGAAGTCGTAACAAGGTAGCCGTATCGGAAGGTGTGG
CTGGTCCCACCTCCTTTA

>Seq74 [organism=Stenotrophomonas maltophilia] [isolate=CL240c] from cucumber inner tissues, 16S ribosomal RNA gene partial sequence.
GGTTTTTACGCTGCACCTGGATGTTGGGTGCATTTGGCACGCAGTATCGAAGCTAACGCGTTAAGTTCGCCGCCTGGGGA
GTACGGTCGCAAGACTGAAACTCAAAGGAATTGACGGGGGCCCGCACAAGCGGTGGAGTATGTGGTTTAATTCGATGCAA
CGCGAAGAACCTTACCTGGCCTTGACATGTCGAGAACTTTCCAGAGATGGATTGGTGCCTTCGGGAACTCGAACACAGGT
GCTGCATGGCTGTCGTCAGCTCGTGTCGTGAGATGTTGGGTTAAGTCCCGCAACGAGCGCAACCCTTGTCCTTAGTTGCC
AGCACGTAATGGTGGGAACTCTAAGGAGACCGCCGGTGACAAACCGGAGGAAGGTGGGGATGACGTCAAGTCATCATGGC
CCTTACGGCCAGGGCTACACACGTACTACAATGGTAGGGACAGAGGGCTGCAAGCCGGCGACGGTAAGCTAATCCCAGAA
ACCCTATCTCAGTCCGGATTGGAGTCTGCAACTCGACTCCATGAAGTCGGAATCGCTAGTAATCGCAGATCAGCATTGCT
GCGGTGAATACGTTCCCGGGCCTTGTACACACCGCCCGTCACACCATGGGAGTTTGTTGCACCAGAAGCAGGTAGCTTAA
CCTTCGGGAGGGCGCTTGCCACGGTGTGGCCGATGACTGGGGTGAAGTCGTAACAAGGTAGCCGTATCGGAAGGTGCGGC
TGGTTCCCCCCTCCTTA

>Seq75 [organism=Bacillus haloteolerans] [isolate=CL240b] from cucumber inner tissues, 16S ribosomal RNA gene partial sequence.
GCGGTCACGCTGTAGTGCTAGTGTTAGGGGGTTTCCGCCCCTTAGTGCTGCAGCTAACGCATTAAGCACTCCGCCTGGGG
AGTACGGTCGCAAGACTGAAACTCAAAGGAATTGACGGGGGCCCGCACAAGCGGTGGAGCATGTGGTTTAATTCGAAGCA
ACGCGAAGAACCTTACCAGGTCTTGACATCCTCTGACAATCCTAGAGATAGGACGTCCCCTTCGGGGGCAGAGTGACAGG
TGGTGCATGGTTGTCGTCAGCTCGTGTCGTGAGATGTTGGGTTAAGTCCCGCAACGAGCGCAACCCTTGATCTTAGTTGC
CAGCATTCAGTTGGGCACTCTAAGGTGACTGCCGGTGACAAACCGGAGGAAGGTGGGGATGACGTCAAATCATCATGCCC
CTTATGACCTGGGCTACACACGTGCTACAATGGACAGAACAAAGGGCAGCGAAACCGCGAGGTTAAGCCAATCCCACAAA
TCTGTTCTCAGTTCGGATCGCAGTCTGCAACTCGACTGCGTGAAGCTGGAATCGCTAGTAATCGCGGATCAGCATGCCGC
GGTGAATACGTTCCCGGGCCTTGTACACACCGCCCGTCACACCACGAGAGTTTGTAACACCCGAAGTCGGTGAGGTAACC
TTTATGGAGCCAGCCGCCGAAGGTGGGACAGATGATTGGGGTGAAGTCGTAACAAGGTAGCCGTATCGGAAGGTGCGGCT
GGTTCCCCCCTCCTATAAAAAAAAAACCAAAAAGAAGAATGCAACTGTTTAGGGGGTTTCGCCCCTTAGTGGCTGCAGCT
AAATAGTAAGCACCCGAACTGGGGGAGTACGGCCGCACAACGA

>Seq77 [organism=Pseudomonas oryzihabitans] [isolate=CT276b] from cucumber inner tissues, 16S ribosomal RNA gene partial sequence.
GCTCCTACGAGTCACTAGCCGTTGGGATCCTTGAGATCTTAGTGGCGCAGCTAACGCATTAAGTTGACCGCCTGGGGAGT
ACGGCCGCAAGGTTAAAACTCAAATGAATTGACGGGGGCCCGCACAAGCGGTGGAGCATGTGGTTTAATTCGAAGCAACG
CGAAGAACCTTACCTGGCCTTGACATGCTGAGAACTTTCCAGAGATGGATTGGTGCCTTCGGGAACTCAGACACAGGTGC
TGCATGGCTGTCGTCAGCTCGTGTCGTGAGATGTTGGGTTAAGTCCCGTAACGAGCGCAACCCTTGTCCTTAGTTACCAG
CACGTTATGGTGGGCACTCTAAGGAGACTGCCGGTGACAAACCGGAGGAAGGTGGGGATGACGTCAAGTCATCATGGCCC
TTACGGCCAGGGCTACACACGTGCTACAATGGTCGGTACAAAGGGTTGCCAAGCCGCGAGGTGGAGCTAATCCCATAAAA
CCGATCGTAGTCCGGATCGCAGTCTGCAACTCGACTGCGTGAAGTCGGAATCGCTAGTAATCGTGAATCAGAACGTCACG
GTGAATACGTTCCCGGGCCTTGTACACACCGCCCGTCACACCATGGGAGTGGGTTGCTCCAGAAGTAGCTAGTCTAACCT
TCGGGAGGACGGTTACCACGGAGTGATTCATGACTGGGGTGAAGTCGTAACAAGGTAGCCGTAGGGGAACCTGCGGCTGG
TTCCCCCCTCCTATCAAAAAAAAAAAAAAGCCCACTTCACCACTCATGGGGAATCGCGAGAGCAGACCGGGCCCCCCGGT
CCAATTCTTTACCCCTGGGGGGGTACCCCCCAAGGTTAGAAACCGAGGATTTGATTGCAGCCCGCCCCAGCAAAGATCAG
GTGGCTTTAATTTAATCACACTTAACCTAATAGGACTTTGACTGCTTAGAATTTCAGAACAGGAGTGGGGCTTCGGGAAC
CCAAACCGGTGCTGATGGATGTTGCCGCTCTGGTCGGAATGATGGGATTACTTGTATCATGCTAACCCTGGTCTTTAGTT
CGGCATTTTGGGGTGACTCTCTAGGAACAACGCCGGGACAAAAGCGGAAGAAGCGTGAGGATTGACATCAGGTATTCTTA
GGCTTTAACGGCCGCCTACACTGTTCTACAGTGTTGGGTTAAGGTGTGTCCACGCGCCTCGGAGGTGTGGAGCTTAACTC
TTTA

>Seq78 [organism=Stenotrophomonas maltophilia] [isolate=CL029a] from cucumber inner tissues, 16S ribosomal RNA gene partial sequence.
GCCTCCCTCCGCTGCGACTGGATGTTGGGTGCATTTGGCACGCAGTATCGAAGCTAACGCGTTAAGTTCGCCGCCTGGGG
AGTACGGTCGCAAGACTGAAACTCAAAGGAATTGACGGGGGCCCGCACAAGCGGTGGAGTATGTGGTTTAATTCGATGCA
ACGCGAAGAACCTTACCTGGCCTTGACATGTCGAGAACTTTCCAGAGATGGATTGGTGCCTTCGGGAACTCGAACACAGG
TGCTGCATGGCTGTCGTCAGCTCGTGTCGTGAGATGTTGGGTTAAGTCCCGCAACGAGCGCAACCCTTGTCCTTAGTTGC
CAGCACGTAATGGTGGGAACTCTAAGGAGACCGCCGGTGACAAACCGGAGGAAGGTGGGGATGACGTCAAGTCATCATGG
CCCTTACGGCCAGGGCTACACACGTACTACAATGGTAGGGACAGAGGGCTGCAAGCCGGCGACGGTAAGCTAATCCCAGA
AACCCTATCTCAGTCCGGATTGGAGTCTGCAACTCGACTCCATGAAGTCGGAATCGCTAGTAATCGCAGATCAGCATTGC
TGCGGTGAATACGTTCCCGGGCCTTGTACACACCGCCCGTCACACCATGGGAGTTTGTTGCACCAGAAGCAGGTAGCTTA
ACCTTCGGGAGGGCGCTTGCCACGGTGTGGCCGATGACTGGGGTGAAGTCGTAACAAGGTAGCCGTATCGGAAGGTGCGG
CTGGACCCACCTCCTTAA

>Seq79 [organism=Stenotrophomonas maltophilia] [isolate=CL118b] from cucumber inner tissues, 16S ribosomal RNA gene partial sequence.
GATTCCCTAACGATGCGACTGGATGTTGGGTGCAATTTGGCACGCAGTATCGAAGCTAACGCGTTAAGTTCGCCGCCTGG
GGAGTACGGTCGCAAGACTGAAACTCAAAGGAATTGACGGGGGCCCGCACAAGCGGTGGAGTATGTGGTTTAATTCGATG
CAACGCGAAGAACCTTACCTGGCCTTGACATGTCGAGAACTTTCCAGAGATGGATTGGTGCCTTCGGGAACTCGAACACA
GGTGCTGCATGGCTGTCGTCAGCTCGTGTCGTGAGATGTTGGGTTAAGTCCCGCAACGAGCGCAACCCTTGTCCTTAGTT
GCCAGCACGTAATGGTGGGAACTCTAAGGAGACCGCCGGTGACAAACCGGAGGAAGGTGGGGATGACGTCAAGTCATCAT
GGCCCTTACGGCCAGGGCTACACACGTACTACAATGGTAGGGACAGAGGGCTGCAAGCCGGCGACGGTAAGCTAATCCCA
GAAACCCTATCTCAGTCCGGATTGGAGTCTGCAACTCGACTCCATGAAGTCGGAATCGCTAGTAATCGCAGATCAGCATT
GCTGCGGTGAATACGTTCCCGGGCCTTGTACACACCGCCCGTCACACCATGGGAGTTTGTTGCACCAGAAGCAGGTAGCT
TAACCTTCGGGAGGGCGCTTGCCACGGTGTGGCCGATGACTGGGGTGAAGTCGTAACAAGGTAGCCGTATCGGAAGGTGC
GGCTGGTCCCCCCTCCTTA

>Seq80 [organism=Stenotrophomonas maltophilia] [isolate=CL033a] from cucumber inner tissues, 16S ribosomal RNA gene partial sequence.
GGCTCCCACCCATGCGACTGGATGTTGGGTGCATTTGGCACGCAGTATCCAAGCTAACGCGTTAAGTTCGCCGCCTGGGG
AGTACGGTCGCAAGACTGAAACTCCAAGGAATTGACGGGGGCCCGCACAAGCGGTGGAGTATGTGGTTTAATTCGATGCA
ACGCGAAGAACCTTACCTGGCCTTGACATGTCGAGAACTTTCCAGAGATGGATTGGTGCCTTCGGGAACTCGAACACAGG
TGCTGCATGGCTGTCGTCAGCTCGTGTCGTGAGATGTTGGGTTAAGTCCCGCAACGAGCGCAACCCTTGTCCTTAGTTGC
CAGCACGTAATGGTGGGAACTCTAAGGAGACCGCCGGTGACAAACCGGAGGAAGGTGGGGATGACGTCAAGTCATCATGG
CCCTTACGGCCAGGGCTACACACGTACTACAATGGTAGGGACAGAGGGCTGCAAGCCGGCGACGGTAAGCTAATCCCAGA
AACCCTATCTCAGTCCGGATTGGAGTCTGCAACTCGACTCCATGAAGTCGGAATCGCTAGTAATCGCAGATCAGCATTGC
TGCGGTGAATACGTTCCCGGGCCTTGTACACACCGCCCGTCACACCATGGGAGTTTGTTGCACCAGAAGCAGGTAGCTTA
ACCTTCGGGAGGGCGCTTGCCACGGTGTGGCCGATGACTGGGGTGAAGTCGTAACAAGGTAGCCGTATCGGAAGGTGCGG
CTGGTCCCCCCTCCTTA

>Seq81 [organism=Stenotrophomonas maltophilia] [isolate=CL238a2] from cucumber inner tissues, 16S ribosomal RNA gene partial sequence.
GCGTCCCCCCCCTGCGACTGGATGTTGGGTGCACTTTGGCACGCAGTATCGAAGCTAACGCGTTAAGTTCCCCGCCTGGG
GAGTACGGTCGCAAGACTGAAACTCAAAGGAATTGACGGGGGCCCGCACAAGCGGTGGAGTATGTGGTTTAATTCGATGC
AACGCGAAGAACCTTACCTGGCCTTGACATGTCGAGAACTTTCCAGAGATGGATTGGTGCCTTCGGGAACTCGAACACAG
GTGCTGCATGGCTGTCGTCAGCTCGTGTCGTGAGATGTTGGGTTAAGTCCCGCAACGAGCGCAACCCTTGTCCTTAGTTG
CCAGCACGTAATGGTGGGAACTCTAAGGAGACCGCCGGTGACAAACCGGAGGAAGGTGGGGATGACGTCAAGTCATCATG
GCCCTTACGGCCAGGGCTACACACGTACTACAATGGTAGGGACAGAGGGCTGCAAGCCGGCGACGGTAAGCTAATCCCAG
AAACCCTATCTCAGTCCGGATTGGAGTCTGCAACTCGACTCCATGAAGTCGGAATCGCTAGTAATCGCAGATCAGCATTG
CTGCGGTGAATACGTTCCCGGGCCTTGTACACACCGCCCGTCACACCATGGGAGTTTGTTGCACCAGAAGCAGGTAGCTT
AACCTTCGGGAGGGCGCTTGCCACGGTGTGGCCGATGACTGGGGTGAAGTCGTAACAAGGTAGCCGTATCGGAAGGTGCG
GCTGGTCCCACCTCCTTCA

>Seq83 [organism=Sphingomonas sp.] [isolate=CT158b] from cucumber inner tissues, 16S ribosomal RNA gene partial sequence.
GATGCTACGCTGATACTAGCTGTCCGGGCACTTGGTGCTTGGGTGGCGCAGCTAACGCATTAAGTTATCCGCCTGGGGAG
TACGGCCGCAAGGTTAAAACTCAAAGGAATTGACGGGGGCCTGCACAAGCGGTGGAGCATGTGGTTTAATTCGAAGCAAC
GCGCAGAACCTTACCAGCGTTTGACATGTCCGGACGACTGGCAGAGATGCCTTTCTTCCCTTCGGGGACTGGAACACAGG
TGCTGCATGGCTGTCGTCAGCTCGTGTCGTGAGATGTTGGGTTAAGTCCCGCAACGAGCGCAACCCTCGCCTTTAGTTAC
CATCATTTGGTTGGGTACTCTAAAGGAACCGCCGGTGATAAGCCGGAGGAAGGTGGGGATGACGTCAAGTCCTCATGGCC
CTTACGCGCTGGGCTACACACGTGCTACAATGGCAACTACAGTGGGCAGCGACCCTGCGAGGGCGAGCTAATCCCCAAAA
GTTGTCTCAGTTCGGATTGTTCTCTGCAACTCGAGAGCATGAAGGCGGAATCGCTAGTAATCGCGGATCAGCATGCCGCG
GTGAATACGTTCCCAGGCCTTGTACACACCGCCCGTCACACCATGGGAGTTGGATTCACCCGAAGGCGTTGCGCCAACCC
GTAAGGGAAGCAGGCGACCACGGTGGGTTCAGCGACTGGGGTGAAGTCGTAACAAGGTAGCCGTAGGGGAACCTGCGGCT
GGTCCCCCCTCCTTCAAAAAGGCTTGGAAAGGATGATAAATAGTTGTCTGGTCCTTGCGGGTTGGGTGGCCACACAGTGC
AATAACTTGCCACCTGGGGAGGACCGCCGCAAGCTCAAACTCAAGGATTTTATGTGGGCTGCCCAGCCAAAGAGCTGTGT
TTTATTTCAAGCACGCGCACATCTTACAACGATTGACTTGTCCTACAATGACGAGAGACTTTTCTCCCTTCCGGGGACGG
AACACGTTGCTGCCGGGATTTGCTACCTCTGTCCGGAAAGTTGGGAGTAATTCCACAGAGCTAACCTCCGCCTTTAGTTC
CTTATTTGGGTGGGGATTCTCCTAGAGGAACCGCTCGTGTAATGAGACGCTGAGAAGGAGTGGGAATGTGACTGAGCCTC
TATGGCCATAGGCCGTGAATCTTCACTACATTGCAAGAGT

>Seq86 [organism=Paenibacillus xylanexedens] [isolate=CR329a] from cucumber inner tissues, 16S ribosomal RNA gene partial sequence.
GGTTGCCACGAGAGTGCTAGGTGTTAGGGGTTTCGATACCCTTGGTGCCGAAGTTAACACATTAAGCACTCCGCCTGGGG
AGTACGGTCGCAAGACTGAAACTCAAAGGAATTGACGGGGACCCGCACAAGCAGTGGAGTATGTGGTTTAATTCGAAGCA
ACGCGAAGAACCTTACCAGGTCTTGACATCCCTCTGATCGGTACAGAGATGTATCTTTCCTTCGGGACAGAGGAGACAGG
TGGTGCATGGTTGTCGTCAGCTCGTGTCGTGAGATGTTGGGTTAAGTCCCGCAACGAGCGCAACCCTTATATTTAGTTGC
CAGCATTTCGGGTGGGCACTCTAGATAGACTGCCGGTGACAAACCGGAGGAAGGTGGGGATGACGTCAAATCATCATGCC
CCTTATGACCTGGGCTACACACGTACTACAATGGCCGGTACAACGGGCTGCGAAATCGCGAGATGGAGCCAATCCCAACA
AAGCCGGTCTCAGTTCGGATTGCAGGCTGCAACTCGCCTGCATGAAGTCGGAATTGCTAGTAATCGCGGATCAGCATGCC
GCGGTGAATACGTTCCCGGGTCTTGTACACACCGCCCGTCACACCACGAGAGTTTATAACACCCGAAGTCGGTGGGGTAA
CCGCAAGGAGCCAGCCGCCGAAGGTGGGATAGATGATTGGGGTGAAGTCGTAACAAGGTAGCCGTATCGGAAGGTGCGGC
TGGTCCCCCCCTCCCTTGTAACGGGTAACCCCCCCGAAAGGATGAGGGCAGGGTGTTAGGGGTTTCATACGCTTGGGGCG
AAGTTACACATTAAACCTCCCCTGGGGAGTACGCTCCAGAATGAACTCAAAGGATTGACGGGACCGCCCAGCAATGGAAT
AGAGGCTTTAATTTCAGCACCAATAACCTTACCAGTCTGACCTCCTCTGACGAATCAAAAATGATTCTTTTCTTGGGAAA
AGAGCACGGTGATGTCTGGCTCTCCCCACTCCGCATCTAGAAGTTTGGTTCTAACCCCACAAGCCCACCTTATTATTTGA
ATGCGCCCTTCGGATGGGCTCTCTCGATAAATGCCGCGGTACAGACCGGAGGAAAGGGTGAGAAAGAAGTCAAACGCTGA
TGTCCTTATGACCTGAGCTACACGTACTAACATGCCGGGTTACCGGGCTGGCAAAATCCCGGAGGGTGGAGACTTCCGCA
ACTTCAGACAAAGACG

>Seq87 [organism=Staphylococcus epidermidis] [isolate=CL034a1] from cucumber inner tissues, 16S ribosomal RNA gene partial sequence.
GGTCCCAACGATGAATGCTAGTGTTAGGGGGTTTCCGCCCCTTAGTGCTGCAGCTAACGCATTAAGCACTCCGCCTGGGG
AGTACGACCGCAAGGTTGAAACTCAAAGGAATTGACGGGGACCCGCACAAGCGGTGGAGCATGTGGTTTAATTCGAAGCA
ACGCGAAGAACCTTACCAAATCTTGACATCCTCTGACCCCTCTAGAGATAGAGTTTTCCCCTTCGGGGGACAGAGTGACA
GGTGGTGCATGGTTGTCGTCAGCTCGTGTCGTGAGATGTTGGGTTAAGTCCCGCAACGAGCGCAACCCTTAAGCTTAGTT
GCCATCATTAAGTTGGGCACTCTAAGTTGACTGCCGGTGACAAACCGGAGGAAGGTGGGGATGACGTCAAATCATCATGC
CCCTTATGATTTGGGCTACACACGTGCTACAATGGACAATACAAAGGGCAGCGAAACCGCGAGGTCAAGCAAATCCCATA
AAGTTGTTCTCAGTTCGGATTGTAGTCTGCAACTCGACTATATGAAGCTGGAATCGCTAGTAATCGTAGATCAGCATGCT
ACGGTGAATACGTTCCCGGGTCTTGTACACACCGCCCGTCACACCACGAGAGTTTGTAACACCCGAAGCCGGTGGAGTAA
CCATTTGGAGCTAGCCGTCGAAGGTGGGACAAATGATTGGGGTGAAGTCGTAACAAGGTAGCCGTATCGGAAGGTGCGGC
TGGTTCCCCCTCCTTTTTAA
